# Supplementary material for: Transcription factor PbrERF114 is involved in the regulation of ethylene synthesis during pear fruit ripening
Source: Mol Hortic. 2024 Nov 15;4:38. doi: 10.1186/s43897-024-00114-2 (PMC11566906; doi:10.1186/s43897-024-00114-2)
Supplement: Supplementary file 2 — Additional file 2: Table S1. Results of transcriptome data and physical map in pear. Table S2. Primer sequences used for cloning, vector construction, and expression analysis. Table S3. List of differentially expressed genes. Table S4. A total of 721 differentially expressed genes analyzed through GO enrichment during fruit ripening. Table S5. 721 Differentially expressed genes analyzed through KEGG enrichment during fruit ripening. [file 43897_2024_114_MOESM2_ESM.xlsx]

## Sheet: TableS1
Table S1. Results of transcriptome data and physical map in pear.
Samples	Total Reads	Clean Reads	Mapped Reads (Total mapped reads/clean reads)	Uniq Mapped Reads (Uniq Mapped Reads/clean reads)	Multiple Map Reads (Multiple Map Reads/clean reads)	Clean bases	GC Content	%≥Q30
ETH-CK	43251634	21625817	30,557,253 (70.65%)	26,929,666 (62.26%)	3,627,587 (8.39%)	6435639550	0.4866	0.94
ETH	40890750	20445375	29,838,144 (72.97%)	26,714,424 (65.33%)	3,123,720 (7.64%)	6072415970	0.4741	0.9342
MCP-CK	51008326	25504163	39,199,063 (76.85%)	34,941,708 (68.50%)	4,257,355 (8.35%)	7604668794	0.478	0.9459
MCP	51362914	25681457	39,547,999 (77.00%)	35,393,425 (68.91%)	4,154,574 (8.09%)	7649642180	0.4749	0.9441

## Sheet: TableS2
Table S2. Primer sequences used for cloning, vector construction and expression analysis.
Gene names	ID	Sequences (5ʹ-3ʹ)		Note
		Forward	Reverse
PbrEIL1	Pbr024739.1	CAACATAACCGCAAGAAACAATCACC	TGTGGGTGCAGGTGGTTGAGC	qRT-PCR test
PbrEIL2	Pbr033210.1	TGTCCATACCGGAATAATTCTTCACG	AGCTTCAAACCCACTTGACTGGATC	qRT-PCR test
PbrEIL3	Pbr026603.1	GGAATTGCTGAGGATGGGAAGA	TGTTGCGTCCTATGTCCACT	qRT-PCR test
PbrEBF3	Pbr029834.1	CAGTTCAAGTTCGGGTCCTCCTCAG	CGTTCTGTCTGTTCTCCTACCGTTCACT	qRT-PCR test
PbrE4-like	Pbr012673.1	ACCACCACCGCAACGGTACCT	GAGGAGGATTCGGAGTTGGG	qRT-PCR test
PbrERF24	Pbr012024.1	TGCTAAGAATGAGGTGGCGGG	CCACCAGGTCATCCAGCATCC	qRT-PCR test
PbrE8-like	Pbr023062.1	AAGAGTATCCGTTGCGAGCTT	TGACGCAAGCAAAGTAATCCC	qRT-PCR test
PbrERF12-like	Pbr016224.1	ATGGGGCAACCACTGATACG	AATAGGCAAACCACGTCGGA	qRT-PCR test
PbrACS3	Pbr015575.1	ACTCGGGATCTGCCTTCTCATC	TGGCCTTCCAGGCTTTCGAG	qRT-PCR test
PbrACS1b	Pbr032688.1	GGCTAGAGGATGTGGGAATCAACTGC	CAACACCATGTCGCCATCAAACG	qRT-PCR test
PbrACO54	Pbr031954.1	GGCCAAGAAATCGACCCCTGT	AAACCCAAACTTTCTTCTCCCCAAC	qRT-PCR test
PbrERF24	Pbr012024.1	TGCTAAGAATGAGGTGGCGGG	CCACCAGGTCATCCAGCATCC	qRT-PCR test
PbrIAA4-like	Pbr004359.1	AACTGCCTCCAAGCGAAGAA	AAGCAGTTCAGGATACCCTCTG	qRT-PCR test
Pbr028511(refference gene)	Pbr028511.1	TCTCTCATTTTACCTTACCAACGCTAC	GAAAACACTCATTCTTCAACCTCGT	refference gene for qRT-PCR test
PbrTUB	Pbr042345.1	TGGGCTTTGCTCCTCTTACTTCAC	CTTCCTTGGTGCTCATCTTACCACG	refference gene for qRT-PCR test
PbrERF114	Pbr018333.1	GTTTTCTCCATCATCGACGAATTTGT	AACGCATAATAGTGCTACTCCCTTGG	qRT-PCR test
PbrERF114	Pbr018333.1	gttccggattacgctgttaacATGTCAGCCATGGTTTCTGCTC	tcattaaagcaggactctagaCTACTCCCTTGGATTACTCGAATTC	pSAK277-35S vector for over-expressed and DLR
PbrERF114	Pbr018333.1	aaggttaccgaattctctagaGTTCTGGTACTACAACAAACAG	cgtgagctcggtaccggatccTGGATTACTCGAATTCCAGTCC	pTRV2 vector for virus silencing
PbrERF114	Pbr018333.1	gagaacacgggggactctagaATGTCAGCCATGGTTTCTGCTC	gcccttgctcaccatggatccCTCCCTTGGATTACTCGAATTC	p1300-35S-GFP vector for subcellular localization
PbrERF114	Pbr018333.1	gccatggaggccagtgaattcATGTCAGCCATGGTTTCTGCTC	cagctcgagctcgatggatccCTACTCCCTTGGATTACTCGAATTC	pGADT7vector for Y1H and Y2H
PbrERF114	Pbr018333.1	atggagctcggtaccctcgagATGTCAGCCATGGTTTCTGCTC	agcagagattacctatctagaCTACTCCCTTGGATTACTCGAATTC	pCold vector for EMSA
PbrERF114	Pbr018333.1	ctatagggcgaattgggtaccCCGAAATCATCAAAATATTCCTTCC	caggaattcgatatcaagcttGTCAGCTTCCGTCCAGGAAGA	dual-luciferase pGreen II 0800 LUC vector for DLR
PbrACS1b	Pbr032688.1	ctatagggcgaattgggtaccTCAAACAAGGAAATTGGTGTATGTC	caggaattcgatatcaagcttTTTCTTGGTTCCAAAGAACACACA	dual-luciferase pGreen II 0800 LUC vector for DLR
PbrACS3	Pbr032575.1	ctatagggcgaattgggtaccACATATCCTATAACAATATTTTAGTTGGGA	caggaattcgatatcaagcttAACTAGGTTTCTTGTAAAAGCACTTTG	dual-luciferase pGreen II 0801 LUC vector for DLR
PbrACO54	Pbr031954.1	ctatagggcgaattgggtaccCTAGGCGGCGGTAACTTGTT	caggaattcgatatcaagcttGCTTGGTTTGTATGCTCTGTGT	dual-luciferase pGreen II 0802 LUC vector for DLR
PbrACS3	Pbr032575.1	cttgaattcgagctcggtaccTACCATAATTTTATACCACATTTCTTTACC	atacagagcacatgcctcgagCCGAGATTAAGATTCTGATTTTTGTG	pAbAi vector for Y1H
PbrERF24	Pbr012024.1	atggccatggaggccgaattcATGTGTGGTGGTGCTATCATTTCC	ccgctgcaggtcgacggatccTTAATACAGAAGCTGCCCTTGTTG	pGBKT7 vector for Y2H
PbrERF24	Pbr012024.1	gttccggattacgctgttaacATGTGTGGTGGTGCTATCATTTCC	tcattaaagcaggactctagaTTAATACAGAAGCTGCCCTTGTTG	pSAK277-35S vector for DLR
PbrERF24	Pbr012024.1	atggagctcggtaccctcgagATGTGTGGTGGTGCTATCATTTCC	agcagagattacctatctagaTTAATACAGAAGCTGCCCTTGTTG	pCold vector for EMSA
PbrERF24	Pbr012024.1	cttgaattcgagctcggtaccTACAAGTTTGAAGCTTCTTCC	atacagagcacatgcctcgagTATTTATAGACGACCGTCGGT	pAbAi vector for Y1H
PbrERF24	Pbr012024.1	ctatagggcgaattgggtaccTACAAGTTTGAAGCTTCTTCC	caggaattcgatatcaagcttTTACAAGTTTGAAGCTTCTTCC	dual-luciferase pGreen II 0800 LUC vector for DLR

## Sheet: TableS3
Table S3. DEGs list
ECK vs. EF_UP	ECK vs. EF_DOWN	MCK vs. MF_UP	MCK vs. MF_DOWN	ECK vs. EF_UP | MCK vs. MF_DOWN	ECK vs. EF_DOWN | MCK vs. MF_UP
Pbr000382.1	Pbr000223.1	Pbr000027.1	Pbr000201.1	Pbr018333.1	Pbr000001.1
Pbr000383.1	Pbr000254.1	Pbr000081.1	Pbr000679.1	Pbr000063.1	Pbr000104.2
Pbr000497.1	Pbr000297.1	Pbr000561.1	Pbr000796.1	Pbr000076.1	Pbr000176.1
Pbr000518.1	Pbr000308.1	Pbr000804.1	Pbr000884.1	Pbr000248.1	Pbr000217.1
Pbr000563.1	Pbr000369.1	Pbr000943.1	Pbr001612.1	Pbr000366.1	Pbr000461.1
Pbr000838.1	Pbr000503.1	Pbr001066.1	Pbr002054.1	Pbr000380.1	Pbr000471.1
Pbr001106.1	Pbr000521.1	Pbr001142.3	Pbr002147.1	Pbr000952.1	Pbr000556.1
Pbr001115.1	Pbr000523.1	Pbr001391.1	Pbr002937.1	Pbr001015.1	Pbr000618.1
Pbr001298.1	Pbr000586.1	Pbr001610.1	Pbr002971.1	Pbr001016.1	Pbr001018.1
Pbr001618.1	Pbr000654.1	Pbr001913.1	Pbr003147.1	Pbr001201.3	Pbr001038.1
Pbr001681.1	Pbr000662.1	Pbr002943.1	Pbr003433.1	Pbr001465.1	Pbr001074.1
Pbr001892.1	Pbr000726.1	Pbr003117.1	Pbr003836.1	Pbr001547.1	Pbr001131.1
Pbr001952.1	Pbr000814.1	Pbr003393.1	Pbr004591.1	Pbr001555.1	Pbr001276.1
Pbr002153.1	Pbr000842.1	Pbr003883.1	Pbr004854.1	Pbr001587.1	Pbr001283.1
Pbr002514.1	Pbr000912.1	Pbr004072.1	Pbr006369.1	Pbr015575.1	Pbr001317.1
Pbr002549.1	Pbr001294.1	Pbr004296.1	Pbr006528.1	Pbr002075.1	Pbr001413.1
Pbr002553.1	Pbr001296.1	Pbr004509.1	Pbr007124.1	Pbr002329.1	Pbr001814.1
Pbr002691.1	Pbr001416.1	Pbr004618.1	Pbr007305.1	Pbr002571.2	Pbr001827.1
Pbr002893.1	Pbr001434.1	Pbr005014.1	Pbr007350.1	Pbr002657.1	Pbr002164.1
Pbr002946.1	Pbr001444.1	Pbr005166.1	Pbr007791.1	Pbr002829.1	Pbr002321.1
Pbr002949.1	Pbr001466.1	Pbr005212.1	Pbr008821.1	Pbr003268.1	Pbr002387.1
Pbr002955.1	Pbr001831.1	Pbr005817.1	Pbr008962.1	Pbr003556.1	Pbr002452.1
Pbr002958.1	Pbr001857.2	Pbr005890.1	Pbr009349.1	Pbr004069.1	Pbr002515.1
Pbr003343.1	Pbr001864.1	Pbr006098.1	Pbr009509.1	Pbr004112.1	Pbr002823.1
Pbr003456.1	Pbr001969.1	Pbr006224.2	Pbr009767.1	Pbr004200.1	Pbr002906.1
Pbr003634.1	Pbr001976.1	Pbr006454.1	Pbr009769.1	Pbr004402.1	Pbr002954.1
Pbr003906.1	Pbr002038.1	Pbr006584.1	Pbr009781.1	Pbr004466.1	Pbr003170.1
Pbr004258.1	Pbr002119.1	Pbr006638.1	Pbr011408.1	Pbr004470.1	Pbr003205.1
Pbr004341.1	Pbr002229.1	Pbr006647.1	Pbr012003.1	Pbr004497.1	Pbr003209.1
Pbr004480.1	Pbr002320.1	Pbr006649.1	Pbr012177.1	Pbr004498.1	Pbr003210.1
Pbr004491.1	Pbr002343.1	Pbr007232.1	Pbr012477.1	Pbr004545.1	Pbr003214.1
Pbr004608.1	Pbr002379.1	Pbr007448.1	Pbr012872.1	Pbr004610.1	Pbr003345.1
Pbr004713.1	Pbr002416.1	Pbr007564.1	Pbr014037.2	Pbr004647.1	Pbr003675.1
Pbr005045.1	Pbr002417.1	Pbr007571.1	Pbr014268.1	Pbr004714.1	Pbr003909.1
Pbr005112.1	Pbr002475.1	Pbr007615.1	Pbr014430.1	Pbr004898.1	Pbr003931.1
Pbr005131.1	Pbr002491.1	Pbr008026.1	Pbr014529.1	Pbr005113.1	Pbr003935.1
Pbr005869.1	Pbr002541.1	Pbr008200.1	Pbr014771.1	Pbr005372.2	Pbr003953.1
Pbr005918.1	Pbr002584.2	Pbr008334.1	Pbr015630.1	Pbr005386.1	Pbr003978.1
Pbr005981.1	Pbr002586.1	Pbr008385.1	Pbr016498.1	Pbr005912.1	Pbr004120.1
Pbr006576.1	Pbr002629.1	Pbr008395.1	Pbr016895.1	Pbr006484.3	Pbr004249.3
Pbr006701.1	Pbr002680.1	Pbr008669.1	Pbr018204.1	Pbr006845.1	Pbr004264.1
Pbr006760.1	Pbr002730.1	Pbr008783.1	Pbr018367.1	Pbr006912.1	Pbr004329.2
Pbr007274.1	Pbr002861.1	Pbr008891.1	Pbr019281.1	Pbr006948.1	Pbr004359.1
Pbr007310.1	Pbr002868.1	Pbr009351.1	Pbr019409.1	Pbr007053.1	Pbr004446.2
Pbr007419.1	Pbr002913.1	Pbr009385.1	Pbr019632.1	Pbr007109.1	Pbr004645.1
Pbr007495.1	Pbr002924.1	Pbr009437.1	Pbr020054.1	Pbr007418.1	Pbr004646.1
Pbr007673.1	Pbr002934.1	Pbr009719.1	Pbr021088.1	Pbr007508.1	Pbr004656.1
Pbr008062.2	Pbr002974.1	Pbr009812.1	Pbr021837.1	Pbr007605.2	Pbr004694.1
Pbr008397.1	Pbr002984.1	Pbr009915.1	Pbr024292.3	Pbr007755.1	Pbr004695.1
Pbr008862.1	Pbr003084.1	Pbr010200.1	Pbr024687.1	Pbr008015.1	Pbr004727.1
Pbr008924.1	Pbr003146.1	Pbr010406.1	Pbr025210.1	Pbr008035.1	Pbr004885.1
Pbr008937.1	Pbr003340.1	Pbr010676.1	Pbr025883.1	Pbr008168.1	Pbr005065.1
Pbr008961.1	Pbr003421.1	Pbr010714.1	Pbr026342.1	Pbr008196.1	Pbr005078.1
Pbr009288.1	Pbr003484.1	Pbr011031.1	Pbr027180.1	Pbr008281.1	Pbr005228.1
Pbr009946.1	Pbr003485.1	Pbr011071.1	Pbr028084.1	Pbr008503.1	Pbr005705.1
Pbr010068.1	Pbr003486.1	Pbr011251.1	Pbr031242.3	Pbr008623.1	Pbr005775.1
Pbr010253.1	Pbr003487.1	Pbr011287.1	Pbr031325.1	Pbr008764.1	Pbr005982.2
Pbr010318.1	Pbr003497.2	Pbr011393.1	Pbr031481.1	Pbr008980.1	Pbr006002.1
Pbr010332.1	Pbr003537.1	Pbr011618.1	Pbr031953.2	Pbr009132.1	Pbr006167.1
Pbr010506.1	Pbr003548.1	Pbr012099.1	Pbr033195.1	Pbr009240.1	Pbr006180.1
Pbr010618.1	Pbr003585.1	Pbr012689.1	Pbr033341.1	Pbr009467.1	Pbr006182.1
Pbr010637.1	Pbr003692.1	Pbr013120.1	Pbr033565.1	Pbr009665.2	Pbr006191.1
Pbr010974.1	Pbr003693.1	Pbr013170.2	Pbr034136.1	Pbr009936.1	Pbr006204.1
Pbr011065.1	Pbr003714.1	Pbr013228.1	Pbr034849.1	Pbr009989.1	Pbr006205.1
Pbr011100.1	Pbr003716.1	Pbr013806.1	Pbr035759.1	Pbr010663.1	Pbr006206.1
Pbr011149.1	Pbr003720.1	Pbr014125.1	Pbr036333.1	Pbr010876.1	Pbr006234.1
Pbr011170.1	Pbr003722.1	Pbr014509.1	Pbr037973.1	Pbr010982.1	Pbr006339.1
Pbr011181.1	Pbr003727.1	Pbr014693.1	Pbr037974.1	Pbr011054.1	Pbr006532.1
Pbr011218.1	Pbr003729.1	Pbr014791.2	Pbr038209.1	Pbr011174.1	Pbr006613.1
Pbr011796.1	Pbr003732.1	Pbr014843.1	Pbr038914.1	Pbr011188.1	Pbr006681.1
Pbr011976.1	Pbr003734.1	Pbr014872.1	Pbr040162.1	Pbr011223.1	Pbr006789.1
Pbr012042.1	Pbr003754.1	Pbr015051.1	Pbr040793.1	Pbr011266.1	Pbr006941.1
Pbr012113.1	Pbr003824.1	Pbr015054.1	Pbr040830.1	Pbr011342.2	Pbr007139.1
Pbr012151.3	Pbr003856.1	Pbr015153.1	Pbr040894.1	Pbr011421.1	Pbr007142.1
Pbr012159.1	Pbr004033.1	Pbr015598.1	Pbr041067.1	Pbr011527.1	Pbr007182.1
Pbr012167.1	Pbr004060.1	Pbr015672.1	Pbr041113.1	Pbr011650.1	Pbr007333.1
Pbr012211.1	Pbr004090.1	Pbr015723.1	Pbr041634.1	Pbr011670.1	Pbr007374.1
Pbr012649.1	Pbr004282.1	Pbr016236.1	Pbr042259.1	Pbr011871.1	Pbr007486.1
Pbr012773.1	Pbr004309.1	Pbr016496.1	Pbr042517.1	Pbr012008.1	Pbr007674.1
Pbr012825.1	Pbr004334.1	Pbr016765.1	Pbr000947.1	Pbr012024.1	Pbr007780.1
Pbr013219.1	Pbr004371.1	Pbr017448.1	Pbr000971.1	Pbr012047.1	Pbr007794.1
Pbr013286.1	Pbr004431.2	Pbr017576.1	Pbr001663.1	Pbr012075.1	Pbr007822.1
Pbr013671.1	Pbr004620.1	Pbr017635.1	Pbr002685.1	Pbr012112.1	Pbr007833.1
Pbr013773.1	Pbr004961.1	Pbr017749.1	Pbr002923.1	Pbr012365.1	Pbr007879.1
Pbr014814.1	Pbr004962.1	Pbr017795.1	Pbr003096.1	Pbr012407.1	Pbr007924.1
Pbr015001.1	Pbr005038.1	Pbr017880.1	Pbr003559.1	Pbr012485.1	Pbr008217.1
Pbr015155.1	Pbr005262.1	Pbr017892.1	Pbr003979.1	Pbr012645.2	Pbr008245.1
Pbr015575.1	Pbr005275.2	Pbr017956.1	Pbr004941.1	Pbr012673.1	Pbr008654.1
Pbr016036.1	Pbr005279.1	Pbr018109.2	Pbr005320.2	Pbr013231.1	Pbr008723.1
Pbr016270.1	Pbr005315.1	Pbr019232.1	Pbr005341.1	Pbr013307.2	Pbr008747.1
Pbr016511.2	Pbr005342.1	Pbr019236.1	Pbr005931.1	Pbr013311.1	Pbr008768.1
Pbr016564.1	Pbr005350.1	Pbr019395.1	Pbr006449.1	Pbr013387.1	Pbr008785.1
Pbr017031.1	Pbr005435.1	Pbr019653.1	Pbr006863.1	Pbr013426.1	Pbr009018.1
Pbr017203.1	Pbr005450.2	Pbr019956.1	Pbr007426.1	Pbr013455.1	Pbr009162.1
Pbr017253.1	Pbr005657.1	Pbr019968.1	Pbr008059.1	Pbr013530.1	Pbr009195.1
Pbr017645.1	Pbr005667.1	Pbr020008.1	Pbr008178.1	Pbr013722.1	Pbr009294.1
Pbr017744.1	Pbr005733.1	Pbr020228.1	Pbr008326.1	Pbr013752.1	Pbr009371.1
Pbr018005.1	Pbr005802.1	Pbr020433.1	Pbr008704.1	Pbr013827.1	Pbr009491.1
Pbr018083.1	Pbr005812.3	Pbr020757.1	Pbr008748.1	Pbr014091.1	Pbr009585.1
Pbr018439.1	Pbr005833.2	Pbr020876.1	Pbr009082.1	Pbr014355.1	Pbr009823.1
Pbr018658.1	Pbr005874.1	Pbr021082.1	Pbr009791.1	Pbr014438.1	Pbr009893.1
Pbr019423.1	Pbr006045.1	Pbr021431.1	Pbr009828.1	Pbr014461.1	Pbr010783.1
Pbr019526.1	Pbr006290.1	Pbr021988.1	Pbr010248.1	Pbr014600.1	Pbr010897.1
Pbr019647.1	Pbr006434.1	Pbr021989.1	Pbr010357.1	Pbr014994.1	Pbr010964.1
Pbr019649.1	Pbr006436.1	Pbr022112.1	Pbr010662.1	Pbr015131.1	Pbr011116.1
Pbr019920.1	Pbr006525.1	Pbr022715.1	Pbr010849.1	Pbr015139.1	Pbr011157.1
Pbr020056.1	Pbr006526.1	Pbr023024.1	Pbr011997.1	Pbr015168.1	Pbr011285.1
Pbr020577.1	Pbr006543.1	Pbr023270.1	Pbr011999.1	Pbr015413.1	Pbr011451.1
Pbr020618.1	Pbr006577.1	Pbr023271.1	Pbr012006.1	Pbr015499.1	Pbr011460.1
Pbr020660.1	Pbr006651.1	Pbr023286.2	Pbr013177.1	Pbr015535.1	Pbr011470.1
Pbr020675.1	Pbr006713.1	Pbr023367.3	Pbr013223.1	Pbr015655.1	Pbr011587.1
Pbr021427.1	Pbr006736.2	Pbr023380.1	Pbr013588.1	Pbr015762.1	Pbr011610.1
Pbr021519.1	Pbr006761.1	Pbr023705.1	Pbr014934.1	Pbr016242.1	Pbr011711.1
Pbr021568.1	Pbr006767.1	Pbr023716.1	Pbr015008.1	Pbr016333.1	Pbr011744.1
Pbr021636.1	Pbr006776.1	Pbr024006.1	Pbr015234.2	Pbr016429.1	Pbr012130.1
Pbr022550.1	Pbr006884.1	Pbr024020.1	Pbr016028.1	Pbr016501.2	Pbr012315.1
Pbr022819.1	Pbr006887.1	Pbr024506.1	Pbr016294.2	Pbr016902.1	Pbr012363.1
Pbr023038.1	Pbr006953.1	Pbr024530.1	Pbr016766.1	Pbr016919.1	Pbr012635.1
Pbr023343.1	Pbr006993.1	Pbr024639.1	Pbr017257.2	Pbr016935.1	Pbr012776.1
Pbr024195.1	Pbr007563.1	Pbr024653.1	Pbr017579.1	Pbr016957.1	Pbr012780.1
Pbr024532.1	Pbr007566.2	Pbr024982.1	Pbr017954.1	Pbr017207.1	Pbr012851.1
Pbr024713.1	Pbr007604.1	Pbr025072.1	Pbr018197.1	Pbr017389.1	Pbr012885.1
Pbr024927.1	Pbr007692.1	Pbr025229.1	Pbr018230.1	Pbr017624.1	Pbr012886.1
Pbr025288.1	Pbr007708.1	Pbr025444.1	Pbr018687.1	Pbr017768.1	Pbr012902.1
Pbr025437.1	Pbr007917.1	Pbr025856.1	Pbr019280.1	Pbr017963.1	Pbr012922.1
Pbr025440.1	Pbr007920.1	Pbr026092.1	Pbr019525.1	Pbr018135.1	Pbr012970.1
Pbr025544.1	Pbr008102.1	Pbr026207.1	Pbr019884.1	Pbr018157.1	Pbr013049.1
Pbr025708.1	Pbr008188.1	Pbr026593.1	Pbr019996.1	Pbr019289.1	Pbr013096.1
Pbr025865.1	Pbr008242.1	Pbr026938.2	Pbr021507.1	Pbr019306.1	Pbr013202.1
Pbr026218.1	Pbr008287.1	Pbr027004.1	Pbr021562.1	Pbr019476.1	Pbr013251.1
Pbr026274.1	Pbr008346.1	Pbr027143.1	Pbr021572.1	Pbr019684.1	Pbr013257.1
Pbr026275.1	Pbr008437.1	Pbr027404.1	Pbr021587.1	Pbr019713.1	Pbr013275.3
Pbr026328.1	Pbr008458.1	Pbr027487.1	Pbr021841.1	Pbr019914.1	Pbr013310.1
Pbr026484.1	Pbr008587.1	Pbr028200.1	Pbr021945.1	Pbr019967.1	Pbr013357.1
Pbr026760.2	Pbr008588.1	Pbr028812.1	Pbr022430.1	Pbr020535.1	Pbr013381.1
Pbr026939.1	Pbr008601.1	Pbr029071.1	Pbr022861.2	Pbr020605.1	Pbr013510.1
Pbr027112.1	Pbr008619.1	Pbr029086.1	Pbr023097.1	Pbr020697.1	Pbr013577.1
Pbr027128.1	Pbr008745.1	Pbr029150.1	Pbr023215.1	Pbr020750.1	Pbr013711.1
Pbr027212.1	Pbr009070.1	Pbr030154.1	Pbr023225.1	Pbr020824.1	Pbr013766.1
Pbr027414.1	Pbr009117.1	Pbr030503.1	Pbr023233.1	Pbr021302.1	Pbr013828.1
Pbr027485.1	Pbr009160.1	Pbr030621.1	Pbr023573.1	Pbr021397.1	Pbr013977.1
Pbr027533.1	Pbr009275.1	Pbr030767.1	Pbr023807.1	Pbr021978.1	Pbr014146.1
Pbr027680.1	Pbr009300.1	Pbr030932.1	Pbr023879.1	Pbr022212.1	Pbr014439.4
Pbr027790.4	Pbr009391.1	Pbr031025.1	Pbr024361.1	Pbr022258.1	Pbr014877.1
Pbr028450.1	Pbr009450.1	Pbr031047.1	Pbr024467.1	Pbr022402.1	Pbr014892.1
Pbr028459.1	Pbr009465.1	Pbr031090.1	Pbr024661.1	Pbr022403.1	Pbr014953.1
Pbr028564.1	Pbr009671.1	Pbr031107.2	Pbr024901.1	Pbr022410.1	Pbr014955.1
Pbr028816.1	Pbr009672.1	Pbr031119.1	Pbr024903.2	Pbr022774.1	Pbr015165.1
Pbr028844.1	Pbr009744.1	Pbr031197.1	Pbr025813.1	Pbr022907.1	Pbr015166.1
Pbr028899.1	Pbr009750.1	Pbr031282.1	Pbr026095.1	Pbr023096.1	Pbr015191.1
Pbr029954.1	Pbr009760.1	Pbr031489.1	Pbr026282.1	Pbr023268.1	Pbr015193.1
Pbr030002.1	Pbr009790.1	Pbr031584.1	Pbr026632.3	Pbr023307.1	Pbr015226.1
Pbr030068.1	Pbr009798.1	Pbr031949.1	Pbr026787.1	Pbr023543.1	Pbr015230.1
Pbr030069.1	Pbr009806.1	Pbr031950.1	Pbr026884.1	Pbr023599.1	Pbr015244.1
Pbr030896.1	Pbr009827.1	Pbr031977.1	Pbr027242.1	Pbr023683.1	Pbr015321.1
Pbr031310.1	Pbr009835.1	Pbr032040.1	Pbr027364.1	Pbr023784.2	Pbr015322.1
Pbr031431.1	Pbr010055.1	Pbr032235.1	Pbr027766.1	Pbr023864.1	Pbr015324.1
Pbr031445.1	Pbr010159.1	Pbr032369.1	Pbr027782.1	Pbr024123.1	Pbr015394.1
Pbr031518.2	Pbr010205.1	Pbr032532.1	Pbr027856.1	Pbr024476.1	Pbr015482.2
Pbr031594.1	Pbr010234.1	Pbr032620.1	Pbr028735.1	Pbr024821.1	Pbr015556.1
Pbr031623.1	Pbr010236.1	Pbr032683.1	Pbr029155.1	Pbr025001.1	Pbr015591.1
Pbr031845.1	Pbr010331.1	Pbr032864.2	Pbr029250.1	Pbr025070.1	Pbr015595.1
Pbr032013.2	Pbr010438.1	Pbr033508.2	Pbr029795.1	Pbr025145.1	Pbr015634.1
Pbr032527.1	Pbr010520.1	Pbr033570.1	Pbr030127.1	Pbr025924.1	Pbr015636.2
Pbr032770.1	Pbr010524.1	Pbr033580.1	Pbr030204.1	Pbr026169.1	Pbr015876.1
Pbr032771.1	Pbr010581.1	Pbr033610.1	Pbr030857.1	Pbr026299.1	Pbr015918.1
Pbr033216.1	Pbr010661.1	Pbr034162.1	Pbr031751.1	Pbr026317.1	Pbr016016.1
Pbr033355.1	Pbr010788.1	Pbr034173.1	Pbr031834.1	Pbr026513.1	Pbr016224.1
Pbr033370.1	Pbr010799.1	Pbr034226.1	Pbr032749.1	Pbr026806.1	Pbr016491.1
Pbr033403.1	Pbr010835.1	Pbr034232.3	Pbr032784.1	Pbr026858.1	Pbr016560.1
Pbr033533.1	Pbr010898.1	Pbr034405.1	Pbr033194.1	Pbr027038.1	Pbr016594.1
Pbr033545.1	Pbr010911.1	Pbr034427.1	Pbr033417.1	Pbr027200.1	Pbr016820.1
Pbr034768.1	Pbr010914.1	Pbr034713.1	Pbr033422.2	Pbr027675.1	Pbr016866.1
Pbr034878.1	Pbr010918.1	Pbr035331.1	Pbr033469.1	Pbr028108.1	Pbr016998.1
Pbr035266.1	Pbr011063.1	Pbr035662.1	Pbr034061.2	Pbr028466.1	Pbr017104.1
Pbr035384.1	Pbr011095.1	Pbr036172.1	Pbr034192.1	Pbr028506.1	Pbr017279.1
Pbr035451.1	Pbr011108.1	Pbr036291.1	Pbr034353.1	Pbr028535.1	Pbr017297.1
Pbr035597.1	Pbr011128.1	Pbr036380.1	Pbr034701.1	Pbr028596.1	Pbr017391.1
Pbr035656.1	Pbr011245.1	Pbr037191.1	Pbr034730.1	Pbr028631.1	Pbr017465.1
Pbr035890.1	Pbr011262.1	Pbr037466.1	Pbr034781.1	Pbr028753.2	Pbr017511.1
Pbr036029.1	Pbr011267.1	Pbr037683.1	Pbr035001.1	Pbr028956.1	Pbr017533.1
Pbr036721.1	Pbr011277.1	Pbr037765.1	Pbr035244.1	Pbr029024.1	Pbr017597.1
Pbr036771.1	Pbr011281.1	Pbr037812.2	Pbr035270.1	Pbr029061.1	Pbr018038.3
Pbr036803.1	Pbr011283.1	Pbr037957.1	Pbr035455.1	Pbr029089.1	Pbr018052.1
Pbr037369.1	Pbr011328.1	Pbr037977.1	Pbr035460.1	Pbr029399.1	Pbr018123.1
Pbr037588.1	Pbr011333.1	Pbr038021.1	Pbr035847.1	Pbr029491.1	Pbr018174.1
Pbr037759.1	Pbr011385.1	Pbr038049.2	Pbr035941.2	Pbr029589.1	Pbr018208.1
Pbr037834.1	Pbr011526.1	Pbr038289.1	Pbr036319.1	Pbr030070.1	Pbr018298.1
Pbr038040.1	Pbr011544.2	Pbr038476.1	Pbr037113.1	Pbr030373.1	Pbr018369.1
Pbr038116.1	Pbr011546.1	Pbr038644.1	Pbr037295.1	Pbr030421.1	Pbr018401.1
Pbr038388.1	Pbr011625.1	Pbr038705.1	Pbr037885.1	Pbr030616.1	Pbr018924.1
Pbr038412.1	Pbr011725.1	Pbr038857.1	Pbr038673.1	Pbr030853.1	Pbr019034.1
Pbr039275.1	Pbr011743.1	Pbr039107.1	Pbr040136.1	Pbr030922.1	Pbr019178.1
Pbr039438.1	Pbr011991.1	Pbr039753.1	Pbr040140.1	Pbr030923.2	Pbr019206.1
Pbr039441.1	Pbr012002.1	Pbr040152.1	Pbr040311.1	Pbr030924.1	Pbr019210.3
Pbr039512.1	Pbr012011.1	Pbr040231.1	Pbr040356.1	Pbr031308.1	Pbr019316.1
Pbr039980.1	Pbr012107.1	Pbr040464.1	Pbr040700.1	Pbr031312.1	Pbr019689.1
Pbr040233.1	Pbr012179.1	Pbr040626.1	Pbr041270.1	Pbr031425.1	Pbr019900.1
Pbr040519.1	Pbr012213.1	Pbr040721.1	Pbr041361.1	Pbr031432.1	Pbr020016.1
Pbr040540.1	Pbr012248.1	Pbr040874.1	Pbr042181.1	Pbr031519.1	Pbr020038.1
Pbr040615.1	Pbr012316.1	Pbr040937.1	Pbr042261.1	Pbr031902.1	Pbr020150.1
Pbr040845.1	Pbr012337.1	Pbr041039.2	Pbr000122.1	Pbr031954.1	Pbr020233.1
Pbr040890.1	Pbr012517.1	Pbr041206.1	Pbr000424.1	Pbr032536.1	Pbr020276.1
Pbr040975.1	Pbr012647.1	Pbr041448.1	Pbr000592.1	Pbr032572.1	Pbr020328.1
Pbr041409.1	Pbr012685.1	Pbr041609.1	Pbr000821.1	Pbr032608.1	Pbr020403.1
Pbr041697.1	Pbr012693.1	Pbr041767.1	Pbr000990.1	Pbr032688.1	Pbr020432.1
Pbr041728.1	Pbr012704.1	Pbr041928.1	Pbr001024.1	Pbr032827.1	Pbr020446.1
Pbr041854.1	Pbr012730.1	Pbr042065.1	Pbr001027.1	Pbr033763.1	Pbr020607.1
Pbr041979.1	Pbr012748.1	Pbr042521.1	Pbr001153.1	Pbr033793.1	Pbr020630.1
Pbr042061.1	Pbr012802.1	Pbr042638.1	Pbr001380.1	Pbr033911.1	Pbr020693.1
Pbr042302.1	Pbr012805.1	Pbr042700.1	Pbr001560.1	Pbr033967.1	Pbr020709.1
Pbr042319.1	Pbr012809.1	Pbr042742.1	Pbr001730.1	Pbr034125.1	Pbr020980.1
Pbr042541.1	Pbr012827.1	Pbr042892.1	Pbr002083.1	Pbr034516.1	Pbr021080.1
Pbr042596.1	Pbr013174.1	Pbr042900.1	Pbr002130.2	Pbr034724.1	Pbr021156.1
Pbr018333.1	Pbr013287.1	Pbr000001.1	Pbr002448.1	Pbr034771.3	Pbr021222.2
Pbr000063.1	Pbr013322.1	Pbr000104.2	Pbr002496.1	Pbr034841.2	Pbr021320.1
Pbr000076.1	Pbr013368.1	Pbr000176.1	Pbr002669.1	Pbr034973.1	Pbr021337.1
Pbr000248.1	Pbr013395.1	Pbr000217.1	Pbr002679.1	Pbr035090.1	Pbr021338.1
Pbr000366.1	Pbr013397.1	Pbr000461.1	Pbr002683.1	Pbr036265.1	Pbr021604.1
Pbr000380.1	Pbr013402.1	Pbr000471.1	Pbr002687.1	Pbr036330.1	Pbr021613.1
Pbr000952.1	Pbr013403.1	Pbr000556.1	Pbr002750.1	Pbr036399.1	Pbr021632.1
Pbr001015.1	Pbr013457.1	Pbr000618.1	Pbr002867.1	Pbr036405.1	Pbr021767.1
Pbr001016.1	Pbr013564.1	Pbr001018.1	Pbr003003.1	Pbr036741.1	Pbr021980.1
Pbr001201.3	Pbr013631.1	Pbr001038.1	Pbr003012.1	Pbr036843.1	Pbr022129.1
Pbr001465.1	Pbr013639.1	Pbr001074.1	Pbr003032.1	Pbr036884.1	Pbr022191.1
Pbr001547.1	Pbr013669.1	Pbr001131.1	Pbr003078.1	Pbr037201.1	Pbr022193.1
Pbr001555.1	Pbr013687.1	Pbr001276.1	Pbr003164.1	Pbr037270.1	Pbr022248.1
Pbr001587.1	Pbr013782.1	Pbr001283.1	Pbr003181.1	Pbr037470.1	Pbr022329.1
Pbr001745.1	Pbr013874.1	Pbr001317.1	Pbr003261.1	Pbr037758.1	Pbr022458.1
Pbr002075.1	Pbr013910.1	Pbr001413.1	Pbr003439.1	Pbr037766.1	Pbr022508.1
Pbr002329.1	Pbr013924.1	Pbr001814.1	Pbr003604.1	Pbr037767.1	Pbr022673.1
Pbr002571.2	Pbr013927.1	Pbr001827.1	Pbr003939.1	Pbr037768.2	Pbr022796.1
Pbr002657.1	Pbr013933.1	Pbr002164.1	Pbr004004.1	Pbr038340.1	Pbr022839.1
Pbr002829.1	Pbr014132.1	Pbr002321.1	Pbr004045.1	Pbr038457.1	Pbr023062.1
Pbr003268.1	Pbr014134.1	Pbr002387.1	Pbr004059.1	Pbr038640.1	Pbr023210.1
Pbr003556.1	Pbr014277.1	Pbr002452.1	Pbr004159.1	Pbr038668.1	Pbr023266.1
Pbr004069.1	Pbr014360.1	Pbr002515.1	Pbr004215.2	Pbr038777.3	Pbr023327.2
Pbr004112.1	Pbr014380.1	Pbr002823.1	Pbr004285.1	Pbr039043.1	Pbr023359.1
Pbr004200.1	Pbr014455.1	Pbr002906.1	Pbr004310.1	Pbr039273.1	Pbr023435.1
Pbr004402.1	Pbr014492.1	Pbr002954.1	Pbr004316.1	Pbr039274.1	Pbr023444.1
Pbr004466.1	Pbr014705.1	Pbr003170.1	Pbr004728.1	Pbr039316.1	Pbr023488.1
Pbr004470.1	Pbr014871.1	Pbr003205.1	Pbr004805.1	Pbr039849.1	Pbr023501.1
Pbr004497.1	Pbr014933.1	Pbr003209.1	Pbr005075.1	Pbr040057.1	Pbr023540.3
Pbr004498.1	Pbr014960.1	Pbr003210.1	Pbr005109.1	Pbr040180.1	Pbr023551.1
Pbr004545.1	Pbr014984.3	Pbr003214.1	Pbr005306.1	Pbr040188.1	Pbr023623.3
Pbr004610.1	Pbr015078.1	Pbr003345.1	Pbr005419.1	Pbr040210.1	Pbr023625.1
Pbr004647.1	Pbr015253.1	Pbr003675.1	Pbr005555.1	Pbr040397.1	Pbr023626.1
Pbr004714.1	Pbr015319.1	Pbr003909.1	Pbr005689.1	Pbr040571.1	Pbr023838.1
Pbr004898.1	Pbr015343.1	Pbr003931.1	Pbr005900.1	Pbr040712.1	Pbr023870.1
Pbr005113.1	Pbr015364.1	Pbr003935.1	Pbr006043.1	Pbr040728.1	Pbr023871.1
Pbr005372.2	Pbr015412.1	Pbr003953.1	Pbr006202.1	Pbr040758.1	Pbr023937.1
Pbr005386.1	Pbr015414.1	Pbr003978.1	Pbr006470.1	Pbr040893.1	Pbr024348.1
Pbr005912.1	Pbr015469.1	Pbr004120.1	Pbr006497.1	Pbr040952.1	Pbr024398.1
Pbr006484.3	Pbr015502.1	Pbr004249.3	Pbr006502.1	Pbr041014.1	Pbr024415.1
Pbr006845.1	Pbr015609.1	Pbr004264.1	Pbr006673.1	Pbr041454.1	Pbr024416.1
Pbr006912.1	Pbr015705.1	Pbr004329.2	Pbr006821.1	Pbr041839.1	Pbr024475.1
Pbr006948.1	Pbr015759.1	Pbr004359.1	Pbr006892.1	Pbr042057.1	Pbr024537.2
Pbr007053.1	Pbr015906.1	Pbr004446.2	Pbr006954.1	Pbr042265.1	Pbr024850.1
Pbr007109.1	Pbr015926.1	Pbr004645.1	Pbr007016.1	Pbr042303.1	Pbr024881.1
Pbr007418.1	Pbr016095.1	Pbr004646.1	Pbr007308.1	Pbr042402.1	Pbr024948.1
Pbr007508.1	Pbr016154.1	Pbr004656.1	Pbr007344.1	Pbr042422.1	Pbr024995.1
Pbr007605.2	Pbr016185.1	Pbr004694.1	Pbr007348.1	Pbr042435.1	Pbr024998.1
Pbr007755.1	Pbr016202.1	Pbr004695.1	Pbr007449.1	Pbr042792.1	Pbr025013.1
Pbr008015.1	Pbr016246.1	Pbr004727.1	Pbr007497.1		Pbr025096.1
Pbr008035.1	Pbr016291.1	Pbr004885.1	Pbr007653.1		Pbr025099.1
Pbr008168.1	Pbr016309.2	Pbr005065.1	Pbr007922.1		Pbr025139.2
Pbr008196.1	Pbr016311.1	Pbr005078.1	Pbr007939.1		Pbr025155.1
Pbr008281.1	Pbr016317.1	Pbr005228.1	Pbr007942.1		Pbr025487.1
Pbr008503.1	Pbr016329.1	Pbr005705.1	Pbr008067.1		Pbr025587.1
Pbr008623.1	Pbr016408.1	Pbr005775.1	Pbr008195.1		Pbr025634.1
Pbr008764.1	Pbr016459.1	Pbr005982.2	Pbr008228.1		Pbr025779.1
Pbr008980.1	Pbr016625.1	Pbr006002.1	Pbr008363.1		Pbr025890.1
Pbr009132.1	Pbr016655.1	Pbr006167.1	Pbr008413.1		Pbr025967.1
Pbr009240.1	Pbr016667.1	Pbr006180.1	Pbr008447.1		Pbr026061.1
Pbr009467.1	Pbr016669.1	Pbr006182.1	Pbr008739.1		Pbr026109.1
Pbr009665.2	Pbr016754.1	Pbr006191.1	Pbr008740.1		Pbr026212.1
Pbr009936.1	Pbr016761.1	Pbr006204.1	Pbr008929.1		Pbr026568.1
Pbr009989.1	Pbr016763.1	Pbr006205.1	Pbr009143.1		Pbr026576.1
Pbr010663.1	Pbr016776.1	Pbr006206.1	Pbr009239.1		Pbr026625.1
Pbr010876.1	Pbr016778.2	Pbr006234.1	Pbr009292.1		Pbr026754.1
Pbr010982.1	Pbr016792.1	Pbr006339.1	Pbr009418.1		Pbr026860.1
Pbr011054.1	Pbr016821.1	Pbr006532.1	Pbr009427.2		Pbr026896.1
Pbr011174.1	Pbr016944.1	Pbr006613.1	Pbr009657.1		Pbr026953.1
Pbr011188.1	Pbr016948.1	Pbr006681.1	Pbr009772.1		Pbr026959.2
Pbr011223.1	Pbr017071.1	Pbr006789.1	Pbr009777.1		Pbr027045.1
Pbr011266.1	Pbr017076.1	Pbr006941.1	Pbr009882.1		Pbr027179.1
Pbr011342.2	Pbr017436.2	Pbr007139.1	Pbr009934.1		Pbr027206.1
Pbr011421.1	Pbr017502.1	Pbr007142.1	Pbr009941.1		Pbr027347.1
Pbr011527.1	Pbr017514.1	Pbr007182.1	Pbr009992.1		Pbr027478.1
Pbr011650.1	Pbr017599.1	Pbr007333.1	Pbr010123.1		Pbr027565.1
Pbr011670.1	Pbr017702.1	Pbr007374.1	Pbr010126.1		Pbr027611.1
Pbr011871.1	Pbr017740.1	Pbr007486.1	Pbr010395.1		Pbr027699.1
Pbr012008.1	Pbr017746.1	Pbr007674.1	Pbr010562.1		Pbr027730.1
Pbr012024.1	Pbr017868.1	Pbr007780.1	Pbr010586.1		Pbr027743.1
Pbr012047.1	Pbr017874.1	Pbr007794.1	Pbr010696.1		Pbr027744.1
Pbr012075.1	Pbr017932.1	Pbr007822.1	Pbr011025.1		Pbr027752.1
Pbr012112.1	Pbr017959.1	Pbr007833.1	Pbr011030.1		Pbr027768.1
Pbr012365.1	Pbr018000.1	Pbr007879.1	Pbr011058.1		Pbr027985.1
Pbr012407.1	Pbr018029.1	Pbr007924.1	Pbr011060.1		Pbr028062.1
Pbr012485.1	Pbr018042.1	Pbr008217.1	Pbr011073.1		Pbr028163.1
Pbr012645.2	Pbr018098.1	Pbr008245.1	Pbr011202.1		Pbr028185.1
Pbr012673.1	Pbr018266.1	Pbr008654.1	Pbr011329.1		Pbr028247.1
Pbr013231.1	Pbr018411.1	Pbr008723.1	Pbr011405.1		Pbr028294.1
Pbr013307.2	Pbr018417.1	Pbr008747.1	Pbr011409.1		Pbr028324.1
Pbr013311.1	Pbr018464.1	Pbr008768.1	Pbr011434.1		Pbr028352.1
Pbr013387.1	Pbr018494.1	Pbr008785.1	Pbr011537.1		Pbr028503.1
Pbr013426.1	Pbr018611.1	Pbr009018.1	Pbr011622.1		Pbr028512.1
Pbr013455.1	Pbr018623.1	Pbr009162.1	Pbr011634.1		Pbr028747.1
Pbr013530.1	Pbr018625.1	Pbr009195.1	Pbr011779.1		Pbr028779.1
Pbr013722.1	Pbr018664.1	Pbr009294.1	Pbr011942.1		Pbr028798.1
Pbr013752.1	Pbr018686.1	Pbr009371.1	Pbr012203.1		Pbr028805.1
Pbr013827.1	Pbr018739.1	Pbr009491.1	Pbr012225.1		Pbr028823.1
Pbr014091.1	Pbr018767.1	Pbr009585.1	Pbr012244.1		Pbr028894.2
Pbr014355.1	Pbr018768.1	Pbr009823.1	Pbr012433.1		Pbr028922.1
Pbr014438.1	Pbr018795.1	Pbr009893.1	Pbr012691.1		Pbr028976.1
Pbr014461.1	Pbr018832.1	Pbr010783.1	Pbr012732.1		Pbr029361.1
Pbr014600.1	Pbr019013.1	Pbr010897.1	Pbr013069.1		Pbr029362.1
Pbr014994.1	Pbr019022.1	Pbr010964.1	Pbr013173.2		Pbr029384.2
Pbr015131.1	Pbr019030.1	Pbr011116.1	Pbr013210.1		Pbr029691.1
Pbr015139.1	Pbr019345.1	Pbr011157.1	Pbr013317.1		Pbr029758.1
Pbr015168.1	Pbr019431.1	Pbr011285.1	Pbr013369.1		Pbr029803.1
Pbr015413.1	Pbr019434.1	Pbr011451.1	Pbr013423.1		Pbr029860.1
Pbr015499.1	Pbr019494.1	Pbr011460.1	Pbr013528.1		Pbr029950.1
Pbr015535.1	Pbr019499.1	Pbr011470.1	Pbr013750.1		Pbr029988.2
Pbr015655.1	Pbr019504.1	Pbr011587.1	Pbr013769.1		Pbr030000.1
Pbr015762.1	Pbr019672.1	Pbr011610.1	Pbr013771.3		Pbr030065.1
Pbr016242.1	Pbr019705.1	Pbr011711.1	Pbr013912.1		Pbr030094.1
Pbr016333.1	Pbr019862.1	Pbr011744.1	Pbr014088.1		Pbr030096.1
Pbr016429.1	Pbr019883.1	Pbr012130.1	Pbr014233.1		Pbr030170.1
Pbr016501.2	Pbr019953.1	Pbr012315.1	Pbr014248.1		Pbr030358.1
Pbr016902.1	Pbr019986.1	Pbr012363.1	Pbr014450.1		Pbr030359.1
Pbr016919.1	Pbr020000.1	Pbr012635.1	Pbr014453.1		Pbr030467.1
Pbr016935.1	Pbr020001.1	Pbr012776.1	Pbr014813.1		Pbr030482.1
Pbr016957.1	Pbr020070.1	Pbr012780.1	Pbr015035.1		Pbr030544.1
Pbr017207.1	Pbr020212.2	Pbr012851.1	Pbr015045.1		Pbr030614.1
Pbr017389.1	Pbr020310.1	Pbr012885.1	Pbr015103.1		Pbr030720.1
Pbr017624.1	Pbr020314.1	Pbr012886.1	Pbr015764.1		Pbr030722.1
Pbr017768.1	Pbr020316.1	Pbr012902.1	Pbr015774.1		Pbr030816.1
Pbr017963.1	Pbr020440.1	Pbr012922.1	Pbr015920.1		Pbr030906.5
Pbr018135.1	Pbr020564.1	Pbr012970.1	Pbr016440.1		Pbr031143.1
Pbr018157.1	Pbr020573.1	Pbr013049.1	Pbr016451.1		Pbr031426.1
Pbr019289.1	Pbr020869.1	Pbr013096.1	Pbr016452.1		Pbr031531.1
Pbr019306.1	Pbr020962.2	Pbr013202.1	Pbr017037.1		Pbr031626.1
Pbr019476.1	Pbr020976.1	Pbr013251.1	Pbr017039.1		Pbr031746.2
Pbr019684.1	Pbr021033.1	Pbr013257.1	Pbr017148.1		Pbr031820.1
Pbr019713.1	Pbr021107.3	Pbr013275.3	Pbr017283.1		Pbr031891.1
Pbr019914.1	Pbr021167.1	Pbr013310.1	Pbr017366.1		Pbr031955.1
Pbr019967.1	Pbr021204.1	Pbr013357.1	Pbr017682.1		Pbr032229.2
Pbr020535.1	Pbr021206.1	Pbr013381.1	Pbr017692.1		Pbr032234.1
Pbr020605.1	Pbr021234.1	Pbr013510.1	Pbr017913.2		Pbr032358.1
Pbr020697.1	Pbr021342.1	Pbr013577.1	Pbr017929.1		Pbr032441.1
Pbr020750.1	Pbr021354.1	Pbr013711.1	Pbr017957.1		Pbr032656.1
Pbr020824.1	Pbr021366.1	Pbr013766.1	Pbr017958.1		Pbr032861.1
Pbr021302.1	Pbr021525.1	Pbr013828.1	Pbr018097.1		Pbr032930.1
Pbr021397.1	Pbr021728.1	Pbr013977.1	Pbr018176.1		Pbr033386.8
Pbr021978.1	Pbr021741.1	Pbr014146.1	Pbr018218.1		Pbr033394.1
Pbr022212.1	Pbr021868.1	Pbr014439.4	Pbr018350.1		Pbr033432.1
Pbr022258.1	Pbr021977.1	Pbr014877.1	Pbr018475.1		Pbr033437.1
Pbr022402.1	Pbr021999.1	Pbr014892.1	Pbr018709.1		Pbr033735.1
Pbr022403.1	Pbr022234.1	Pbr014953.1	Pbr018769.1		Pbr033759.1
Pbr022410.1	Pbr022318.1	Pbr014955.1	Pbr018942.1		Pbr033760.1
Pbr022774.1	Pbr022408.1	Pbr015165.1	Pbr019413.2		Pbr033818.1
Pbr022907.1	Pbr022501.1	Pbr015166.1	Pbr019479.1		Pbr033827.1
Pbr023096.1	Pbr022515.1	Pbr015191.1	Pbr020349.1		Pbr033921.1
Pbr023268.1	Pbr022516.1	Pbr015193.1	Pbr020409.1		Pbr034112.1
Pbr023307.1	Pbr022519.1	Pbr015226.1	Pbr020475.1		Pbr034174.1
Pbr023543.1	Pbr022526.1	Pbr015230.1	Pbr020534.1		Pbr034401.1
Pbr023599.1	Pbr022529.1	Pbr015244.1	Pbr020546.1		Pbr034830.1
Pbr023683.1	Pbr022530.1	Pbr015321.1	Pbr020801.1		Pbr035053.1
Pbr023784.2	Pbr022568.1	Pbr015322.1	Pbr021323.1		Pbr035054.1
Pbr023864.1	Pbr022630.1	Pbr015324.1	Pbr021340.1		Pbr035058.1
Pbr024123.1	Pbr022632.1	Pbr015394.1	Pbr021580.1		Pbr035059.4
Pbr024476.1	Pbr022666.1	Pbr015482.2	Pbr022046.1		Pbr035088.1
Pbr024821.1	Pbr022679.1	Pbr015556.1	Pbr022353.1		Pbr035188.1
Pbr025001.1	Pbr022832.1	Pbr015591.1	Pbr022414.1		Pbr035339.1
Pbr025070.1	Pbr022872.1	Pbr015595.1	Pbr022521.1		Pbr035440.1
Pbr025145.1	Pbr023049.1	Pbr015634.1	Pbr022641.1		Pbr035484.1
Pbr025924.1	Pbr023095.1	Pbr015636.2	Pbr023090.1		Pbr035710.1
Pbr026169.1	Pbr023100.1	Pbr015876.1	Pbr023276.1		Pbr035711.1
Pbr026299.1	Pbr023219.2	Pbr015918.1	Pbr023308.1		Pbr035914.1
Pbr026317.1	Pbr023386.1	Pbr016016.1	Pbr023546.1		Pbr036045.1
Pbr026513.1	Pbr023417.1	Pbr016224.1	Pbr023745.1		Pbr036078.1
Pbr026806.1	Pbr023420.1	Pbr016491.1	Pbr023802.1		Pbr036138.1
Pbr026858.1	Pbr023641.1	Pbr016560.1	Pbr023985.1		Pbr036246.1
Pbr027038.1	Pbr023657.1	Pbr016594.1	Pbr024041.1		Pbr036368.1
Pbr027200.1	Pbr023712.1	Pbr016820.1	Pbr024112.1		Pbr036464.1
Pbr027675.1	Pbr023905.1	Pbr016866.1	Pbr024113.1		Pbr036620.1
Pbr028108.1	Pbr023928.1	Pbr016998.1	Pbr024253.1		Pbr036780.1
Pbr028466.1	Pbr024076.1	Pbr017104.1	Pbr024282.1		Pbr036788.1
Pbr028506.1	Pbr024097.1	Pbr017279.1	Pbr024596.1		Pbr036841.1
Pbr028535.1	Pbr024168.1	Pbr017297.1	Pbr024632.1		Pbr036850.1
Pbr028596.1	Pbr024206.1	Pbr017391.1	Pbr024972.1		Pbr036902.1
Pbr028631.1	Pbr024216.1	Pbr017465.1	Pbr025085.1		Pbr036969.1
Pbr028753.2	Pbr024222.1	Pbr017511.1	Pbr025308.1		Pbr037172.1
Pbr028956.1	Pbr024240.1	Pbr017533.1	Pbr025468.1		Pbr037239.1
Pbr029024.1	Pbr024257.1	Pbr017597.1	Pbr025694.1		Pbr037374.1
Pbr029061.1	Pbr024258.1	Pbr018038.3	Pbr025760.1		Pbr037416.1
Pbr029089.1	Pbr024262.1	Pbr018052.1	Pbr026101.1		Pbr037530.1
Pbr029399.1	Pbr024263.1	Pbr018123.1	Pbr026512.1		Pbr037576.1
Pbr029491.1	Pbr024357.1	Pbr018174.1	Pbr026685.1		Pbr037705.1
Pbr029589.1	Pbr024360.1	Pbr018208.1	Pbr026763.1		Pbr037720.1
Pbr030070.1	Pbr024411.1	Pbr018298.1	Pbr026961.1		Pbr037829.1
Pbr030373.1	Pbr024466.1	Pbr018369.1	Pbr027131.1		Pbr037888.1
Pbr030421.1	Pbr024523.1	Pbr018401.1	Pbr027134.1		Pbr038107.1
Pbr030616.1	Pbr024551.1	Pbr018924.1	Pbr027203.1		Pbr038203.1
Pbr030853.1	Pbr024634.1	Pbr019034.1	Pbr027412.1		Pbr038313.1
Pbr030922.1	Pbr024663.1	Pbr019178.1	Pbr027470.1		Pbr038472.1
Pbr030923.2	Pbr024681.2	Pbr019206.1	Pbr027506.1		Pbr038614.1
Pbr030924.1	Pbr024728.1	Pbr019210.3	Pbr027631.1		Pbr038641.1
Pbr031308.1	Pbr024732.1	Pbr019316.1	Pbr027957.1		Pbr038650.1
Pbr031312.1	Pbr024735.1	Pbr019689.1	Pbr028136.1		Pbr038656.1
Pbr031425.1	Pbr024873.1	Pbr019900.1	Pbr028144.1		Pbr038667.1
Pbr031432.1	Pbr024874.1	Pbr020016.1	Pbr028145.1		Pbr038726.1
Pbr031519.1	Pbr024902.2	Pbr020038.1	Pbr028346.1		Pbr038735.1
Pbr031902.1	Pbr024944.1	Pbr020150.1	Pbr028357.1		Pbr038823.1
Pbr031954.1	Pbr024957.2	Pbr020233.1	Pbr028463.1		Pbr038836.1
Pbr032536.1	Pbr025089.1	Pbr020276.1	Pbr028662.1		Pbr038859.1
Pbr032572.1	Pbr025157.1	Pbr020328.1	Pbr028738.1		Pbr038995.1
Pbr032608.1	Pbr025203.1	Pbr020403.1	Pbr029022.1		Pbr039099.1
Pbr032688.1	Pbr025206.1	Pbr020432.1	Pbr029341.1		Pbr039116.1
Pbr032827.1	Pbr025235.1	Pbr020446.1	Pbr029492.1		Pbr039126.1
Pbr033763.1	Pbr025243.1	Pbr020607.1	Pbr029544.1		Pbr039176.1
Pbr033793.1	Pbr025263.1	Pbr020630.1	Pbr029551.1		Pbr039194.1
Pbr033911.1	Pbr025360.1	Pbr020693.1	Pbr029618.1		Pbr039366.2
Pbr033967.1	Pbr025858.1	Pbr020709.1	Pbr029721.1		Pbr039396.1
Pbr034125.1	Pbr025876.1	Pbr020980.1	Pbr029794.1		Pbr039447.1
Pbr034516.1	Pbr025988.1	Pbr021080.1	Pbr029927.2		Pbr039522.1
Pbr034724.1	Pbr025993.1	Pbr021156.1	Pbr030173.1		Pbr039544.1
Pbr034771.3	Pbr026009.1	Pbr021222.2	Pbr030210.1		Pbr039579.1
Pbr034841.2	Pbr026023.1	Pbr021320.1	Pbr030255.1		Pbr039599.1
Pbr034973.1	Pbr026108.1	Pbr021337.1	Pbr030334.1		Pbr039861.2
Pbr035090.1	Pbr026123.1	Pbr021338.1	Pbr030335.1		Pbr040000.1
Pbr036265.1	Pbr026188.1	Pbr021604.1	Pbr030434.2		Pbr040090.1
Pbr036330.1	Pbr026290.2	Pbr021613.1	Pbr030489.1		Pbr040193.1
Pbr036399.1	Pbr026373.1	Pbr021632.1	Pbr030713.1		Pbr040321.1
Pbr036405.1	Pbr026414.1	Pbr021767.1	Pbr030934.3		Pbr040325.2
Pbr036741.1	Pbr026432.1	Pbr021980.1	Pbr031043.1		Pbr040353.1
Pbr036843.1	Pbr026650.1	Pbr022129.1	Pbr031093.2		Pbr040599.1
Pbr036884.1	Pbr026659.1	Pbr022191.1	Pbr031102.1		Pbr040736.1
Pbr037201.1	Pbr026784.1	Pbr022193.1	Pbr031137.1		Pbr040813.1
Pbr037270.1	Pbr026823.1	Pbr022248.1	Pbr031392.1		Pbr040814.1
Pbr037470.1	Pbr026824.1	Pbr022329.1	Pbr031453.1		Pbr041107.1
Pbr037758.1	Pbr026827.1	Pbr022458.1	Pbr031992.1		Pbr041108.1
Pbr037766.1	Pbr026944.1	Pbr022508.1	Pbr032036.1		Pbr041345.1
Pbr037767.1	Pbr027013.1	Pbr022673.1	Pbr032374.1		Pbr041468.1
Pbr037768.2	Pbr027042.1	Pbr022796.1	Pbr032458.1		Pbr041489.1
Pbr038340.1	Pbr027105.1	Pbr022839.1	Pbr032496.1		Pbr041506.1
Pbr038457.1	Pbr027132.1	Pbr023062.1	Pbr032638.1		Pbr041562.1
Pbr038640.1	Pbr027133.1	Pbr023210.1	Pbr032650.1		Pbr041847.1
Pbr038668.1	Pbr027244.1	Pbr023266.1	Pbr032679.1		Pbr042066.1
Pbr038777.3	Pbr027272.1	Pbr023327.2	Pbr032941.1		Pbr042102.1
Pbr039043.1	Pbr027310.1	Pbr023359.1	Pbr032948.3		Pbr042148.1
Pbr039273.1	Pbr027377.1	Pbr023435.1	Pbr033186.1		Pbr042393.1
Pbr039274.1	Pbr027410.1	Pbr023444.1	Pbr033377.1		Pbr042586.1
Pbr039316.1	Pbr027613.1	Pbr023488.1	Pbr033393.1		Pbr042632.1
Pbr039849.1	Pbr027615.1	Pbr023501.1	Pbr033513.1		Pbr042649.1
Pbr040057.1	Pbr027696.1	Pbr023540.3	Pbr033682.1		Pbr042676.1
Pbr040180.1	Pbr027726.1	Pbr023551.1	Pbr033694.1		Pbr042833.1
Pbr040188.1	Pbr027847.1	Pbr023623.3	Pbr034083.1
Pbr040210.1	Pbr027859.1	Pbr023625.1	Pbr034098.1
Pbr040397.1	Pbr027895.1	Pbr023626.1	Pbr034157.1
Pbr040571.1	Pbr027953.1	Pbr023838.1	Pbr034191.1
Pbr040712.1	Pbr027959.1	Pbr023870.1	Pbr034216.1
Pbr040728.1	Pbr027961.1	Pbr023871.1	Pbr034461.1
Pbr040758.1	Pbr028073.1	Pbr023937.1	Pbr034477.1
Pbr040893.1	Pbr028122.1	Pbr024348.1	Pbr034808.1
Pbr040952.1	Pbr028161.1	Pbr024398.1	Pbr034934.1
Pbr041014.1	Pbr028239.1	Pbr024415.1	Pbr034960.1
Pbr041454.1	Pbr028358.1	Pbr024416.1	Pbr034963.1
Pbr041839.1	Pbr028396.1	Pbr024475.1	Pbr035140.1
Pbr042057.1	Pbr028408.1	Pbr024537.2	Pbr035780.1
Pbr042265.1	Pbr028410.1	Pbr024850.1	Pbr035940.1
Pbr042303.1	Pbr028580.1	Pbr024881.1	Pbr036011.1
Pbr042402.1	Pbr028746.1	Pbr024948.1	Pbr036085.1
Pbr042422.1	Pbr028776.1	Pbr024995.1	Pbr036133.1
Pbr042435.1	Pbr028789.1	Pbr024998.1	Pbr036517.1
Pbr042792.1	Pbr028827.1	Pbr025013.1	Pbr036659.1
Pbr000036.1	Pbr028935.1	Pbr025096.1	Pbr036677.1
Pbr000085.1	Pbr028979.1	Pbr025099.1	Pbr037256.1
Pbr000091.1	Pbr028986.1	Pbr025139.2	Pbr038062.1
Pbr000093.1	Pbr029074.1	Pbr025155.1	Pbr038639.1
Pbr000123.1	Pbr029154.1	Pbr025487.1	Pbr038765.1
Pbr000142.1	Pbr029169.1	Pbr025587.1	Pbr038830.1
Pbr000193.1	Pbr029359.1	Pbr025634.1	Pbr038975.1
Pbr000314.1	Pbr029360.1	Pbr025779.1	Pbr039049.1
Pbr000316.1	Pbr029414.1	Pbr025890.1	Pbr039086.1
Pbr000337.1	Pbr029451.1	Pbr025967.1	Pbr039155.1
Pbr000412.1	Pbr029502.1	Pbr026061.1	Pbr039271.1
Pbr000498.1	Pbr029505.1	Pbr026109.1	Pbr039456.1
Pbr000550.1	Pbr029555.1	Pbr026212.1	Pbr039460.1
Pbr000562.1	Pbr029665.1	Pbr026568.1	Pbr039487.1
Pbr000580.1	Pbr029666.1	Pbr026576.1	Pbr039494.1
Pbr000724.1	Pbr029667.1	Pbr026625.1	Pbr039638.1
Pbr000731.1	Pbr029668.1	Pbr026754.1	Pbr039640.1
Pbr000820.1	Pbr029786.1	Pbr026860.1	Pbr039678.1
Pbr000835.1	Pbr029801.2	Pbr026896.1	Pbr039827.1
Pbr000836.1	Pbr029817.1	Pbr026953.1	Pbr039876.1
Pbr000841.1	Pbr029848.1	Pbr026959.2	Pbr040013.1
Pbr000879.2	Pbr029913.1	Pbr027045.1	Pbr040121.1
Pbr000922.1	Pbr029915.1	Pbr027179.1	Pbr040310.1
Pbr000945.1	Pbr030004.1	Pbr027206.1	Pbr040315.1
Pbr000957.1	Pbr030088.1	Pbr027347.1	Pbr040345.1
Pbr000994.1	Pbr030106.1	Pbr027478.1	Pbr040349.1
Pbr001009.1	Pbr030223.1	Pbr027565.1	Pbr040411.1
Pbr001025.1	Pbr030284.1	Pbr027611.1	Pbr040475.1
Pbr001026.1	Pbr030285.1	Pbr027699.1	Pbr040482.1
Pbr001063.1	Pbr030323.1	Pbr027730.1	Pbr040544.1
Pbr001141.1	Pbr030418.1	Pbr027743.1	Pbr040635.1
Pbr001157.1	Pbr030587.1	Pbr027744.1	Pbr040655.1
Pbr001158.1	Pbr030592.1	Pbr027752.1	Pbr041028.1
Pbr001275.1	Pbr030598.1	Pbr027768.1	Pbr041133.1
Pbr001297.1	Pbr030638.1	Pbr027985.1	Pbr041364.1
Pbr001360.1	Pbr030728.1	Pbr028062.1	Pbr041421.1
Pbr001393.3	Pbr030744.1	Pbr028163.1	Pbr041789.1
Pbr001430.1	Pbr030748.1	Pbr028185.1	Pbr041879.1
Pbr001482.1	Pbr030749.1	Pbr028247.1	Pbr041907.1
Pbr001509.1	Pbr031108.1	Pbr028294.1	Pbr042225.1
Pbr001545.1	Pbr031251.1	Pbr028324.1	Pbr042257.1
Pbr001600.1	Pbr031258.1	Pbr028352.1	Pbr042273.1
Pbr001602.1	Pbr031260.1	Pbr028503.1	Pbr042306.1
Pbr001666.3	Pbr031339.1	Pbr028512.1	Pbr042444.1
Pbr001687.1	Pbr031383.1	Pbr028747.1	Pbr042597.1
Pbr001689.1	Pbr031469.1	Pbr028779.1	Pbr042602.1
Pbr001748.1	Pbr031557.1	Pbr028798.1	Pbr042641.1
Pbr001873.1	Pbr031648.1	Pbr028805.1	Pbr042710.1
Pbr002031.1	Pbr031667.1	Pbr028823.1	Pbr042768.1
Pbr002033.1	Pbr031668.1	Pbr028894.2	Pbr042883.1
Pbr002042.1	Pbr031669.1	Pbr028922.1	Pbr018333.1
Pbr002062.1	Pbr031670.1	Pbr028976.1	Pbr000063.1
Pbr002100.1	Pbr031672.1	Pbr029361.1	Pbr000076.1
Pbr002199.1	Pbr031694.1	Pbr029362.1	Pbr000248.1
Pbr002232.2	Pbr031832.1	Pbr029384.2	Pbr000366.1
Pbr002245.1	Pbr031903.1	Pbr029691.1	Pbr000380.1
Pbr002251.1	Pbr031911.1	Pbr029758.1	Pbr000952.1
Pbr002311.1	Pbr032032.1	Pbr029803.1	Pbr001015.1
Pbr002328.2	Pbr032206.1	Pbr029860.1	Pbr001016.1
Pbr002339.1	Pbr032465.1	Pbr029950.1	Pbr001201.3
Pbr002374.1	Pbr032469.1	Pbr029988.2	Pbr001465.1
Pbr002550.1	Pbr032474.1	Pbr030000.1	Pbr001547.1
Pbr002620.1	Pbr032528.1	Pbr030065.1	Pbr001555.1
Pbr002665.1	Pbr032673.1	Pbr030094.1	Pbr001587.1
Pbr002695.1	Pbr032757.1	Pbr030096.1	Pbr015575.1
Pbr002748.1	Pbr032772.1	Pbr030170.1	Pbr002075.1
Pbr002778.1	Pbr032773.1	Pbr030358.1	Pbr002329.1
Pbr002825.1	Pbr032774.1	Pbr030359.1	Pbr002571.2
Pbr002894.1	Pbr032885.1	Pbr030467.1	Pbr002657.1
Pbr002904.1	Pbr032896.1	Pbr030482.1	Pbr002829.1
Pbr002915.1	Pbr032929.1	Pbr030544.1	Pbr003268.1
Pbr002928.1	Pbr032955.1	Pbr030614.1	Pbr003556.1
Pbr002944.1	Pbr033077.1	Pbr030720.1	Pbr004069.1
Pbr002965.2	Pbr033172.1	Pbr030722.1	Pbr004112.1
Pbr002972.1	Pbr033175.1	Pbr030816.1	Pbr004200.1
Pbr003139.1	Pbr033217.1	Pbr030906.5	Pbr004402.1
Pbr003163.1	Pbr033231.1	Pbr031143.1	Pbr004466.1
Pbr003167.1	Pbr033250.1	Pbr031426.1	Pbr004470.1
Pbr003172.1	Pbr033263.1	Pbr031531.1	Pbr004497.1
Pbr003342.1	Pbr033315.1	Pbr031626.1	Pbr004498.1
Pbr003370.1	Pbr033354.1	Pbr031746.2	Pbr004545.1
Pbr003394.1	Pbr033548.2	Pbr031820.1	Pbr004610.1
Pbr003399.1	Pbr033549.1	Pbr031891.1	Pbr004647.1
Pbr003459.1	Pbr033550.1	Pbr031955.1	Pbr004714.1
Pbr003463.1	Pbr033632.1	Pbr032229.2	Pbr004898.1
Pbr003707.1	Pbr033704.1	Pbr032234.1	Pbr005113.1
Pbr003796.1	Pbr033995.1	Pbr032358.1	Pbr005372.2
Pbr003881.1	Pbr034020.1	Pbr032441.1	Pbr005386.1
Pbr004116.1	Pbr034057.1	Pbr032656.1	Pbr005912.1
Pbr004161.1	Pbr034063.1	Pbr032861.1	Pbr006484.3
Pbr004206.1	Pbr034114.1	Pbr032930.1	Pbr006845.1
Pbr004235.1	Pbr034115.1	Pbr033386.8	Pbr006912.1
Pbr004292.2	Pbr034289.1	Pbr033394.1	Pbr006948.1
Pbr004323.1	Pbr034312.1	Pbr033432.1	Pbr007053.1
Pbr004373.1	Pbr034742.1	Pbr033437.1	Pbr007109.1
Pbr004380.1	Pbr034761.1	Pbr033735.1	Pbr007418.1
Pbr004415.1	Pbr034766.1	Pbr033759.1	Pbr007508.1
Pbr004482.1	Pbr034981.1	Pbr033760.1	Pbr007605.2
Pbr004517.1	Pbr035084.1	Pbr033818.1	Pbr007755.1
Pbr004685.1	Pbr035121.1	Pbr033827.1	Pbr008015.1
Pbr004712.1	Pbr035167.1	Pbr033921.1	Pbr008035.1
Pbr004732.1	Pbr035175.1	Pbr034112.1	Pbr008168.1
Pbr004755.1	Pbr035434.1	Pbr034174.1	Pbr008196.1
Pbr004817.1	Pbr035463.1	Pbr034401.1	Pbr008281.1
Pbr004821.1	Pbr035506.1	Pbr034830.1	Pbr008503.1
Pbr004892.1	Pbr035713.1	Pbr035053.1	Pbr008623.1
Pbr004925.1	Pbr035728.1	Pbr035054.1	Pbr008764.1
Pbr004953.1	Pbr035788.1	Pbr035058.1	Pbr008980.1
Pbr004988.1	Pbr035892.1	Pbr035059.4	Pbr009132.1
Pbr004991.1	Pbr035911.2	Pbr035088.1	Pbr009240.1
Pbr005027.1	Pbr035966.1	Pbr035188.1	Pbr009467.1
Pbr005064.1	Pbr036052.1	Pbr035339.1	Pbr009665.2
Pbr005122.1	Pbr036110.1	Pbr035440.1	Pbr009936.1
Pbr005123.1	Pbr036130.1	Pbr035484.1	Pbr009989.1
Pbr005177.1	Pbr036210.1	Pbr035710.1	Pbr010663.1
Pbr005205.2	Pbr036462.1	Pbr035711.1	Pbr010876.1
Pbr005206.1	Pbr036570.1	Pbr035914.1	Pbr010982.1
Pbr005293.1	Pbr036687.1	Pbr036045.1	Pbr011054.1
Pbr005328.1	Pbr036886.1	Pbr036078.1	Pbr011174.1
Pbr005403.1	Pbr036903.1	Pbr036138.1	Pbr011188.1
Pbr005413.1	Pbr037052.1	Pbr036246.1	Pbr011223.1
Pbr005433.1	Pbr037073.1	Pbr036368.1	Pbr011266.1
Pbr005493.1	Pbr037179.1	Pbr036464.1	Pbr011342.2
Pbr005565.1	Pbr037282.1	Pbr036620.1	Pbr011421.1
Pbr005641.1	Pbr037288.1	Pbr036780.1	Pbr011527.1
Pbr005695.1	Pbr037297.1	Pbr036788.1	Pbr011650.1
Pbr005738.1	Pbr037298.2	Pbr036841.1	Pbr011670.1
Pbr005748.1	Pbr037343.1	Pbr036850.1	Pbr011871.1
Pbr005750.1	Pbr037351.1	Pbr036902.1	Pbr012008.1
Pbr005758.2	Pbr037404.2	Pbr036969.1	Pbr012024.1
Pbr005779.1	Pbr037414.1	Pbr037172.1	Pbr012047.1
Pbr005852.1	Pbr037418.1	Pbr037239.1	Pbr012075.1
Pbr005898.2	Pbr037425.1	Pbr037374.1	Pbr012112.1
Pbr005914.1	Pbr037433.1	Pbr037416.1	Pbr012365.1
Pbr005919.1	Pbr037457.1	Pbr037530.1	Pbr012407.1
Pbr005979.1	Pbr037618.1	Pbr037576.1	Pbr012485.1
Pbr006149.1	Pbr037674.1	Pbr037705.1	Pbr012645.2
Pbr006275.1	Pbr037704.1	Pbr037720.1	Pbr012673.1
Pbr006276.1	Pbr037737.1	Pbr037829.1	Pbr013231.1
Pbr006322.1	Pbr037799.1	Pbr037888.1	Pbr013307.2
Pbr006398.1	Pbr037815.1	Pbr038107.1	Pbr013311.1
Pbr006430.1	Pbr037817.1	Pbr038203.1	Pbr013387.1
Pbr006518.4	Pbr037884.1	Pbr038313.1	Pbr013426.1
Pbr006552.1	Pbr037993.1	Pbr038472.1	Pbr013455.1
Pbr006553.1	Pbr038201.1	Pbr038614.1	Pbr013530.1
Pbr006606.1	Pbr038280.1	Pbr038641.1	Pbr013722.1
Pbr006608.1	Pbr038351.1	Pbr038650.1	Pbr013752.1
Pbr006627.2	Pbr038596.1	Pbr038656.1	Pbr013827.1
Pbr006660.1	Pbr038818.1	Pbr038667.1	Pbr014091.1
Pbr006664.1	Pbr038951.1	Pbr038726.1	Pbr014355.1
Pbr006747.1	Pbr038965.1	Pbr038735.1	Pbr014438.1
Pbr006792.1	Pbr038968.1	Pbr038823.1	Pbr014461.1
Pbr006824.4	Pbr039085.1	Pbr038836.1	Pbr014600.1
Pbr007059.1	Pbr039156.1	Pbr038859.1	Pbr014994.1
Pbr007091.1	Pbr039182.1	Pbr038995.1	Pbr015131.1
Pbr007110.1	Pbr039186.1	Pbr039099.1	Pbr015139.1
Pbr007143.1	Pbr039187.1	Pbr039116.1	Pbr015168.1
Pbr007149.1	Pbr039193.1	Pbr039126.1	Pbr015413.1
Pbr007163.1	Pbr039229.1	Pbr039176.1	Pbr015499.1
Pbr007244.1	Pbr039374.1	Pbr039194.1	Pbr015535.1
Pbr007289.1	Pbr039386.2	Pbr039366.2	Pbr015655.1
Pbr007291.1	Pbr039521.1	Pbr039396.1	Pbr015762.1
Pbr007295.1	Pbr039601.1	Pbr039447.1	Pbr016242.1
Pbr007309.1	Pbr039649.1	Pbr039522.1	Pbr016333.1
Pbr007311.1	Pbr039650.1	Pbr039544.1	Pbr016429.1
Pbr007368.1	Pbr039760.1	Pbr039579.1	Pbr016501.2
Pbr007376.1	Pbr039761.1	Pbr039599.1	Pbr016902.1
Pbr007383.1	Pbr039800.1	Pbr039861.2	Pbr016919.1
Pbr007403.1	Pbr039815.1	Pbr040000.1	Pbr016935.1
Pbr007423.1	Pbr039824.1	Pbr040090.1	Pbr016957.1
Pbr007578.1	Pbr039826.1	Pbr040193.1	Pbr017207.1
Pbr007627.1	Pbr039847.1	Pbr040321.1	Pbr017389.1
Pbr007628.1	Pbr040066.1	Pbr040325.2	Pbr017624.1
Pbr007635.1	Pbr040125.1	Pbr040353.1	Pbr017768.1
Pbr007777.1	Pbr040154.1	Pbr040599.1	Pbr017963.1
Pbr007781.1	Pbr040228.1	Pbr040736.1	Pbr018135.1
Pbr007913.1	Pbr040230.1	Pbr040813.1	Pbr018157.1
Pbr007977.1	Pbr040324.1	Pbr040814.1	Pbr019289.1
Pbr007978.1	Pbr040533.1	Pbr041107.1	Pbr019306.1
Pbr008010.1	Pbr040616.1	Pbr041108.1	Pbr019476.1
Pbr008052.1	Pbr040617.1	Pbr041345.1	Pbr019684.1
Pbr008098.1	Pbr040663.1	Pbr041468.1	Pbr019713.1
Pbr008252.1	Pbr040745.1	Pbr041489.1	Pbr019914.1
Pbr008261.1	Pbr040746.1	Pbr041506.1	Pbr019967.1
Pbr008269.1	Pbr040944.1	Pbr041562.1	Pbr020535.1
Pbr008279.1	Pbr040966.1	Pbr041847.1	Pbr020605.1
Pbr008319.1	Pbr040980.4	Pbr042066.1	Pbr020697.1
Pbr008370.1	Pbr041015.1	Pbr042102.1	Pbr020750.1
Pbr008398.1	Pbr041100.1	Pbr042148.1	Pbr020824.1
Pbr008404.1	Pbr041117.1	Pbr042393.1	Pbr021302.1
Pbr008422.1	Pbr041126.1	Pbr042586.1	Pbr021397.1
Pbr008550.1	Pbr041141.1	Pbr042632.1	Pbr021978.1
Pbr008551.1	Pbr041210.1	Pbr042649.1	Pbr022212.1
Pbr008607.1	Pbr041315.1	Pbr042676.1	Pbr022258.1
Pbr008633.1	Pbr041457.1	Pbr042833.1	Pbr022402.1
Pbr008686.1	Pbr041477.1	Pbr000008.1	Pbr022403.1
Pbr008691.1	Pbr041494.1	Pbr000278.1	Pbr022410.1
Pbr008858.1	Pbr041613.1	Pbr000322.1	Pbr022774.1
Pbr008864.3	Pbr041842.1	Pbr000384.1	Pbr022907.1
Pbr008981.1	Pbr041968.1	Pbr000405.1	Pbr023096.1
Pbr008984.1	Pbr042020.1	Pbr000406.1	Pbr023268.1
Pbr009002.1	Pbr042142.1	Pbr000453.1	Pbr023307.1
Pbr009048.1	Pbr042174.1	Pbr000483.1	Pbr023543.1
Pbr009129.1	Pbr042178.1	Pbr000656.1	Pbr023599.1
Pbr009173.1	Pbr042184.1	Pbr000678.1	Pbr023683.1
Pbr009212.1	Pbr042297.1	Pbr000681.1	Pbr023784.2
Pbr009479.1	Pbr042484.1	Pbr000691.1	Pbr023864.1
Pbr009500.1	Pbr042524.1	Pbr000762.1	Pbr024123.1
Pbr009540.1	Pbr042614.1	Pbr000822.1	Pbr024476.1
Pbr009568.1	Pbr042644.1	Pbr000834.1	Pbr024821.1
Pbr009590.2	Pbr042696.1	Pbr001013.1	Pbr025001.1
Pbr009691.1	Pbr042715.1	Pbr001134.1	Pbr025070.1
Pbr009698.1	Pbr042724.1	Pbr001149.1	Pbr025145.1
Pbr009757.1	Pbr042725.1	Pbr001155.2	Pbr025924.1
Pbr009853.1	Pbr000947.1	Pbr001229.1	Pbr026169.1
Pbr009937.1	Pbr000971.1	Pbr001409.1	Pbr026299.1
Pbr010113.1	Pbr001663.1	Pbr001414.1	Pbr026317.1
Pbr010185.1	Pbr002685.1	Pbr001525.1	Pbr026513.1
Pbr010241.2	Pbr002923.1	Pbr001554.1	Pbr026806.1
Pbr010405.1	Pbr003096.1	Pbr001593.1	Pbr026858.1
Pbr010553.1	Pbr003559.1	Pbr001598.1	Pbr027038.1
Pbr010555.1	Pbr003979.1	Pbr001698.1	Pbr027200.1
Pbr010580.1	Pbr004941.1	Pbr001721.1	Pbr027675.1
Pbr010593.1	Pbr005320.2	Pbr001910.1	Pbr028108.1
Pbr010631.1	Pbr005341.1	Pbr001939.1	Pbr028466.1
Pbr010639.2	Pbr005931.1	Pbr001941.1	Pbr028506.1
Pbr010642.1	Pbr006449.1	Pbr001947.1	Pbr028535.1
Pbr010645.1	Pbr006863.1	Pbr001954.1	Pbr028596.1
Pbr010709.1	Pbr007426.1	Pbr001972.1	Pbr028631.1
Pbr010721.1	Pbr008059.1	Pbr002315.3	Pbr028753.2
Pbr010828.1	Pbr008178.1	Pbr002392.1	Pbr028956.1
Pbr010847.1	Pbr008326.1	Pbr002516.1	Pbr029024.1
Pbr010853.1	Pbr008704.1	Pbr002613.1	Pbr029061.1
Pbr010937.1	Pbr008748.1	Pbr002633.1	Pbr029089.1
Pbr010989.1	Pbr009082.1	Pbr002682.1	Pbr029399.1
Pbr011051.1	Pbr009791.1	Pbr002795.1	Pbr029491.1
Pbr011203.1	Pbr009828.1	Pbr002860.1	Pbr029589.1
Pbr011272.2	Pbr010248.1	Pbr002938.1	Pbr030070.1
Pbr011297.1	Pbr010357.1	Pbr002942.1	Pbr030373.1
Pbr011335.1	Pbr010662.1	Pbr002963.1	Pbr030421.1
Pbr011341.1	Pbr010849.1	Pbr003047.2	Pbr030616.1
Pbr011397.1	Pbr011997.1	Pbr003127.1	Pbr030853.1
Pbr011420.1	Pbr011999.1	Pbr003218.1	Pbr030922.1
Pbr011515.1	Pbr012006.1	Pbr003279.1	Pbr030923.2
Pbr011556.1	Pbr013177.1	Pbr003280.1	Pbr030924.1
Pbr011579.1	Pbr013223.1	Pbr003344.1	Pbr031308.1
Pbr011633.1	Pbr013588.1	Pbr003395.1	Pbr031312.1
Pbr011717.1	Pbr014934.1	Pbr003416.1	Pbr031425.1
Pbr011724.1	Pbr015008.1	Pbr003790.1	Pbr031432.1
Pbr011885.1	Pbr015234.2	Pbr003840.1	Pbr031519.1
Pbr011886.1	Pbr016028.1	Pbr003863.1	Pbr031902.1
Pbr011895.1	Pbr016294.2	Pbr003989.1	Pbr031954.1
Pbr011900.1	Pbr016766.1	Pbr004038.1	Pbr032536.1
Pbr011914.1	Pbr017257.2	Pbr004068.1	Pbr032572.1
Pbr012028.1	Pbr017579.1	Pbr004085.1	Pbr032608.1
Pbr012114.1	Pbr017954.1	Pbr004276.1	Pbr032688.1
Pbr012125.1	Pbr018197.1	Pbr004370.1	Pbr032827.1
Pbr012276.1	Pbr018230.1	Pbr004416.3	Pbr033763.1
Pbr012386.1	Pbr018687.1	Pbr004444.1	Pbr033793.1
Pbr012403.1	Pbr019280.1	Pbr004467.1	Pbr033911.1
Pbr012537.1	Pbr019525.1	Pbr004512.1	Pbr033967.1
Pbr012599.1	Pbr019884.1	Pbr004525.2	Pbr034125.1
Pbr012718.1	Pbr019996.1	Pbr004530.1	Pbr034516.1
Pbr012772.1	Pbr021507.1	Pbr004630.1	Pbr034724.1
Pbr012783.1	Pbr021562.1	Pbr004715.1	Pbr034771.3
Pbr012826.1	Pbr021572.1	Pbr004824.1	Pbr034841.2
Pbr012960.1	Pbr021587.1	Pbr004857.1	Pbr034973.1
Pbr012980.1	Pbr021841.1	Pbr004873.1	Pbr035090.1
Pbr013021.1	Pbr021945.1	Pbr004967.1	Pbr036265.1
Pbr013032.1	Pbr022430.1	Pbr004969.1	Pbr036330.1
Pbr013136.1	Pbr022861.2	Pbr004996.1	Pbr036399.1
Pbr013176.1	Pbr023097.1	Pbr005128.2	Pbr036405.1
Pbr013196.1	Pbr023215.1	Pbr005132.1	Pbr036741.1
Pbr013260.1	Pbr023225.1	Pbr005150.1	Pbr036843.1
Pbr013277.1	Pbr023233.1	Pbr005211.1	Pbr036884.1
Pbr013303.1	Pbr023573.1	Pbr005254.1	Pbr037201.1
Pbr013382.1	Pbr023807.1	Pbr005268.1	Pbr037270.1
Pbr013517.1	Pbr023879.1	Pbr005405.1	Pbr037470.1
Pbr013518.1	Pbr024361.1	Pbr005434.1	Pbr037758.1
Pbr013560.1	Pbr024467.1	Pbr005437.1	Pbr037766.1
Pbr013561.1	Pbr024661.1	Pbr005527.1	Pbr037767.1
Pbr013576.1	Pbr024901.1	Pbr005576.1	Pbr037768.2
Pbr013604.1	Pbr024903.2	Pbr005643.1	Pbr038340.1
Pbr013605.1	Pbr025813.1	Pbr005669.1	Pbr038457.1
Pbr013655.2	Pbr026095.1	Pbr005825.1	Pbr038640.1
Pbr013701.1	Pbr026282.1	Pbr005942.1	Pbr038668.1
Pbr013747.1	Pbr026632.3	Pbr006112.1	Pbr038777.3
Pbr013767.1	Pbr026787.1	Pbr006199.1	Pbr039043.1
Pbr013833.1	Pbr026884.1	Pbr006253.1	Pbr039273.1
Pbr013985.1	Pbr027242.1	Pbr006330.2	Pbr039274.1
Pbr013997.1	Pbr027364.1	Pbr006459.1	Pbr039316.1
Pbr014014.1	Pbr027766.1	Pbr006464.1	Pbr039849.1
Pbr014085.3	Pbr027782.1	Pbr006465.1	Pbr040057.1
Pbr014098.1	Pbr027856.1	Pbr006474.1	Pbr040180.1
Pbr014101.1	Pbr028735.1	Pbr006475.1	Pbr040188.1
Pbr014169.1	Pbr029155.1	Pbr006498.1	Pbr040210.1
Pbr014252.1	Pbr029250.1	Pbr006516.1	Pbr040397.1
Pbr014256.1	Pbr029795.1	Pbr006537.1	Pbr040571.1
Pbr014513.1	Pbr030127.1	Pbr006686.1	Pbr040712.1
Pbr014533.1	Pbr030204.1	Pbr006707.1	Pbr040728.1
Pbr014580.1	Pbr030857.1	Pbr006745.1	Pbr040758.1
Pbr014581.1	Pbr031751.1	Pbr006831.1	Pbr040893.1
Pbr014716.1	Pbr031834.1	Pbr006913.1	Pbr040952.1
Pbr014756.1	Pbr032749.1	Pbr006998.1	Pbr041014.1
Pbr014764.1	Pbr032784.1	Pbr007127.1	Pbr041454.1
Pbr014770.1	Pbr033194.1	Pbr007217.5	Pbr041839.1
Pbr014788.1	Pbr033417.1	Pbr007261.1	Pbr042057.1
Pbr014817.2	Pbr033422.2	Pbr007284.1	Pbr042265.1
Pbr014839.1	Pbr033469.1	Pbr007422.1	Pbr042303.1
Pbr015036.1	Pbr034061.2	Pbr007612.1	Pbr042402.1
Pbr015083.2	Pbr034192.1	Pbr007863.1	Pbr042422.1
Pbr015109.1	Pbr034353.1	Pbr007905.1	Pbr042435.1
Pbr015167.1	Pbr034701.1	Pbr007921.1	Pbr042792.1
Pbr015386.1	Pbr034730.1	Pbr007979.1
Pbr015459.2	Pbr034781.1	Pbr008099.1
Pbr015600.1	Pbr035001.1	Pbr008101.1
Pbr015645.1	Pbr035244.1	Pbr008146.1
Pbr015862.1	Pbr035270.1	Pbr008337.2
Pbr015977.1	Pbr035455.1	Pbr008485.1
Pbr016002.1	Pbr035460.1	Pbr008530.1
Pbr016015.1	Pbr035847.1	Pbr008613.1
Pbr016030.1	Pbr035941.2	Pbr008662.1
Pbr016205.1	Pbr036319.1	Pbr008703.1
Pbr016231.2	Pbr037113.1	Pbr008841.1
Pbr016301.1	Pbr037295.1	Pbr009128.1
Pbr016306.1	Pbr037885.1	Pbr009158.1
Pbr016313.1	Pbr038673.1	Pbr009258.1
Pbr016407.1	Pbr040136.1	Pbr009296.1
Pbr016455.1	Pbr040140.1	Pbr009350.1
Pbr016464.1	Pbr040311.1	Pbr009356.1
Pbr016530.1	Pbr040356.1	Pbr009462.1
Pbr016551.1	Pbr040700.1	Pbr009531.1
Pbr016567.1	Pbr041270.1	Pbr009722.2
Pbr016598.1	Pbr041361.1	Pbr009759.1
Pbr016654.1	Pbr042181.1	Pbr009886.1
Pbr016730.1	Pbr042261.1	Pbr009912.1
Pbr016737.1	Pbr000010.1	Pbr009913.1
Pbr016747.1	Pbr000013.1	Pbr009916.1
Pbr016850.1	Pbr000018.1	Pbr009925.1
Pbr016950.1	Pbr000028.1	Pbr009928.1
Pbr016955.1	Pbr000044.1	Pbr009929.1
Pbr016963.1	Pbr000050.1	Pbr010110.1
Pbr017040.1	Pbr000051.1	Pbr010231.1
Pbr017051.1	Pbr000055.1	Pbr010256.1
Pbr017090.1	Pbr000108.1	Pbr010440.1
Pbr017275.1	Pbr000124.1	Pbr010547.1
Pbr017437.1	Pbr000135.1	Pbr010632.1
Pbr017531.1	Pbr000141.1	Pbr011059.2
Pbr017558.4	Pbr000149.1	Pbr011091.1
Pbr017631.1	Pbr000208.1	Pbr011481.1
Pbr017644.1	Pbr000218.1	Pbr011514.1
Pbr017667.1	Pbr000251.1	Pbr011525.1
Pbr017672.1	Pbr000258.2	Pbr011675.1
Pbr017712.1	Pbr000270.1	Pbr011727.1
Pbr017727.1	Pbr000280.1	Pbr011776.1
Pbr017728.1	Pbr000282.1	Pbr011866.1
Pbr017765.1	Pbr000289.1	Pbr012106.1
Pbr017785.1	Pbr000298.1	Pbr012131.1
Pbr017792.1	Pbr000312.1	Pbr012171.1
Pbr017839.1	Pbr000317.1	Pbr012416.1
Pbr017840.1	Pbr000321.4	Pbr012422.1
Pbr017849.2	Pbr000328.1	Pbr012523.1
Pbr017910.1	Pbr000336.2	Pbr012573.1
Pbr017944.1	Pbr000353.1	Pbr012636.1
Pbr017983.1	Pbr000361.1	Pbr012662.1
Pbr018021.1	Pbr000365.1	Pbr012729.1
Pbr018047.1	Pbr000371.1	Pbr012779.1
Pbr018131.1	Pbr000398.1	Pbr012815.1
Pbr018143.1	Pbr000399.1	Pbr012994.1
Pbr018164.1	Pbr000410.1	Pbr013119.1
Pbr018165.1	Pbr000414.1	Pbr013128.1
Pbr018166.1	Pbr000415.1	Pbr013129.1
Pbr018170.1	Pbr000439.1	Pbr013138.1
Pbr018182.1	Pbr000449.1	Pbr013139.1
Pbr018247.2	Pbr000493.1	Pbr013184.1
Pbr018254.1	Pbr000495.1	Pbr013230.1
Pbr018506.1	Pbr000538.1	Pbr013255.1
Pbr018551.1	Pbr000582.1	Pbr013283.1
Pbr018562.1	Pbr000627.2	Pbr013365.1
Pbr018578.1	Pbr000671.1	Pbr013420.1
Pbr018653.1	Pbr000692.1	Pbr013428.1
Pbr018677.1	Pbr000741.1	Pbr013830.1
Pbr018954.1	Pbr000750.1	Pbr013922.1
Pbr018958.1	Pbr000758.1	Pbr013976.1
Pbr018987.1	Pbr000781.1	Pbr014058.1
Pbr019011.1	Pbr000823.1	Pbr014066.1
Pbr019082.1	Pbr000843.1	Pbr014123.1
Pbr019091.1	Pbr000849.1	Pbr014195.1
Pbr019093.1	Pbr000933.1	Pbr014270.1
Pbr019098.1	Pbr000989.1	Pbr014320.1
Pbr019101.1	Pbr001004.1	Pbr014659.1
Pbr019108.1	Pbr001064.1	Pbr014689.1
Pbr019166.1	Pbr001076.1	Pbr015080.1
Pbr019292.1	Pbr001093.1	Pbr015403.1
Pbr019363.1	Pbr001119.1	Pbr015513.1
Pbr019368.1	Pbr001136.1	Pbr015545.1
Pbr019426.1	Pbr001138.1	Pbr015549.1
Pbr019472.1	Pbr001211.1	Pbr015585.1
Pbr019562.1	Pbr001245.1	Pbr016161.1
Pbr019608.1	Pbr001247.1	Pbr016212.1
Pbr019673.1	Pbr001316.1	Pbr016605.1
Pbr019674.1	Pbr001331.1	Pbr016612.1
Pbr019728.1	Pbr001362.1	Pbr016622.1
Pbr019732.1	Pbr001370.1	Pbr016682.1
Pbr019803.1	Pbr001392.1	Pbr016740.1
Pbr019804.1	Pbr001424.1	Pbr016790.1
Pbr019909.1	Pbr001443.1	Pbr016864.1
Pbr019913.1	Pbr001542.1	Pbr016865.1
Pbr020002.1	Pbr001568.2	Pbr016928.2
Pbr020057.1	Pbr001571.1	Pbr017142.1
Pbr020058.1	Pbr001596.1	Pbr017185.1
Pbr020213.2	Pbr001626.1	Pbr017191.1
Pbr020223.1	Pbr001707.1	Pbr017216.1
Pbr020331.1	Pbr001724.1	Pbr017237.1
Pbr020344.1	Pbr001726.1	Pbr017263.1
Pbr020412.1	Pbr001826.1	Pbr017285.1
Pbr020416.1	Pbr001838.1	Pbr017339.1
Pbr020436.1	Pbr001862.1	Pbr017475.3
Pbr020437.1	Pbr001878.1	Pbr017510.2
Pbr020476.1	Pbr001881.1	Pbr017607.1
Pbr020518.1	Pbr001968.1	Pbr017629.1
Pbr020571.1	Pbr001977.1	Pbr017763.1
Pbr020572.1	Pbr001986.1	Pbr017863.1
Pbr020576.1	Pbr002017.1	Pbr017878.1
Pbr020604.2	Pbr002027.1	Pbr017917.2
Pbr020617.1	Pbr002201.1	Pbr017942.1
Pbr020625.1	Pbr002242.1	Pbr017950.1
Pbr020634.1	Pbr002268.1	Pbr018058.1
Pbr020635.1	Pbr002278.1	Pbr018096.3
Pbr020700.1	Pbr002284.1	Pbr018183.1
Pbr020747.1	Pbr002291.1	Pbr018198.1
Pbr020748.1	Pbr002366.1	Pbr018209.1
Pbr020773.1	Pbr002426.1	Pbr018232.1
Pbr020834.1	Pbr002430.1	Pbr018285.1
Pbr020884.1	Pbr002511.1	Pbr018429.1
Pbr020927.1	Pbr002527.1	Pbr018478.1
Pbr020966.1	Pbr002545.1	Pbr018516.1
Pbr021118.1	Pbr002548.1	Pbr018543.1
Pbr021158.1	Pbr002631.1	Pbr018604.1
Pbr021159.1	Pbr002646.1	Pbr018708.1
Pbr021163.1	Pbr002666.1	Pbr018814.1
Pbr021189.1	Pbr002671.1	Pbr018923.1
Pbr021196.1	Pbr002760.1	Pbr019092.1
Pbr021235.1	Pbr002792.1	Pbr019184.1
Pbr021238.1	Pbr002818.1	Pbr019628.1
Pbr021241.1	Pbr002869.1	Pbr019693.1
Pbr021246.1	Pbr002896.1	Pbr019806.1
Pbr021251.1	Pbr002905.1	Pbr019889.1
Pbr021277.1	Pbr002922.1	Pbr019897.1
Pbr021278.1	Pbr002927.1	Pbr019917.1
Pbr021389.1	Pbr002932.1	Pbr019960.1
Pbr021394.1	Pbr002970.1	Pbr019964.1
Pbr021484.1	Pbr002982.1	Pbr020024.1
Pbr021647.1	Pbr003002.1	Pbr020134.1
Pbr021652.2	Pbr003036.1	Pbr020285.1
Pbr021654.1	Pbr003075.4	Pbr020286.1
Pbr021765.1	Pbr003089.1	Pbr020480.1
Pbr021815.1	Pbr003094.1	Pbr020551.2
Pbr022114.2	Pbr003095.1	Pbr020585.1
Pbr022122.1	Pbr003108.1	Pbr020593.1
Pbr022159.1	Pbr003126.1	Pbr020691.1
Pbr022264.1	Pbr003128.1	Pbr020720.1
Pbr022304.1	Pbr003188.1	Pbr020828.1
Pbr022336.1	Pbr003196.1	Pbr020853.1
Pbr022405.1	Pbr003241.1	Pbr020929.1
Pbr022455.1	Pbr003247.1	Pbr021025.1
Pbr022485.1	Pbr003336.1	Pbr021036.1
Pbr022488.1	Pbr003355.1	Pbr021081.1
Pbr022498.1	Pbr003386.1	Pbr021220.1
Pbr022552.1	Pbr003405.1	Pbr021319.1
Pbr022706.1	Pbr003466.1	Pbr021327.1
Pbr022800.1	Pbr003509.1	Pbr021407.1
Pbr022822.1	Pbr003517.1	Pbr021412.1
Pbr022912.1	Pbr003572.1	Pbr021456.1
Pbr022931.1	Pbr003581.1	Pbr021485.1
Pbr022970.1	Pbr003583.1	Pbr021511.1
Pbr023030.1	Pbr003606.1	Pbr021594.1
Pbr023072.1	Pbr003652.1	Pbr021656.1
Pbr023082.1	Pbr003660.1	Pbr021658.1
Pbr023086.1	Pbr003662.1	Pbr021934.1
Pbr023103.1	Pbr003671.1	Pbr021937.1
Pbr023106.1	Pbr003673.1	Pbr021987.2
Pbr023112.3	Pbr003751.1	Pbr021994.1
Pbr023198.1	Pbr003782.1	Pbr022126.1
Pbr023287.1	Pbr003817.1	Pbr022220.1
Pbr023291.1	Pbr003823.2	Pbr022222.1
Pbr023304.1	Pbr003855.1	Pbr022246.1
Pbr023337.1	Pbr003874.1	Pbr022326.1
Pbr023410.1	Pbr003876.1	Pbr022480.1
Pbr023411.1	Pbr003929.1	Pbr022539.1
Pbr023639.1	Pbr003937.3	Pbr022596.1
Pbr023710.1	Pbr003944.1	Pbr022733.1
Pbr023718.1	Pbr003977.1	Pbr022815.1
Pbr023746.1	Pbr004106.1	Pbr022849.1
Pbr023747.1	Pbr004109.1	Pbr022904.1
Pbr023761.2	Pbr004165.1	Pbr023122.1
Pbr023766.1	Pbr004166.1	Pbr023224.1
Pbr023846.1	Pbr004254.1	Pbr023265.1
Pbr023896.1	Pbr004294.1	Pbr023396.1
Pbr024012.1	Pbr004318.1	Pbr023500.1
Pbr024016.1	Pbr004342.1	Pbr023529.2
Pbr024054.2	Pbr004369.1	Pbr023834.1
Pbr024150.1	Pbr004394.1	Pbr023859.3
Pbr024214.1	Pbr004459.1	Pbr023887.1
Pbr024217.1	Pbr004462.1	Pbr023891.1
Pbr024380.1	Pbr004524.1	Pbr023915.1
Pbr024414.1	Pbr004526.1	Pbr024050.1
Pbr024418.1	Pbr004590.1	Pbr024156.2
Pbr024433.1	Pbr004605.1	Pbr024174.1
Pbr024481.1	Pbr004613.1	Pbr024235.1
Pbr024540.1	Pbr004621.1	Pbr024266.1
Pbr024541.3	Pbr004634.1	Pbr024271.1
Pbr024556.1	Pbr004643.1	Pbr024277.1
Pbr024606.1	Pbr004660.2	Pbr024298.1
Pbr024693.1	Pbr004729.1	Pbr024425.1
Pbr024702.2	Pbr004734.1	Pbr024571.1
Pbr024749.1	Pbr004749.1	Pbr024572.1
Pbr024863.1	Pbr004776.1	Pbr024598.1
Pbr024875.1	Pbr004778.1	Pbr024609.1
Pbr024898.1	Pbr004800.1	Pbr024610.1
Pbr025130.1	Pbr004809.1	Pbr024668.1
Pbr025142.1	Pbr004829.1	Pbr024819.1
Pbr025188.2	Pbr004830.2	Pbr024820.1
Pbr025200.1	Pbr004838.1	Pbr024891.1
Pbr025216.1	Pbr004891.1	Pbr025031.1
Pbr025248.1	Pbr004907.1	Pbr025194.1
Pbr025384.1	Pbr004940.1	Pbr025271.1
Pbr025543.2	Pbr004960.1	Pbr025333.1
Pbr025556.1	Pbr004963.1	Pbr025397.1
Pbr025604.1	Pbr004970.1	Pbr025415.1
Pbr025674.1	Pbr004987.1	Pbr025418.1
Pbr025702.1	Pbr004989.1	Pbr025900.1
Pbr025711.1	Pbr005006.1	Pbr025978.1
Pbr025747.1	Pbr005028.1	Pbr026032.1
Pbr025867.1	Pbr005037.1	Pbr026063.1
Pbr025882.1	Pbr005042.2	Pbr026138.1
Pbr025886.1	Pbr005046.1	Pbr026360.1
Pbr025891.1	Pbr005141.1	Pbr026384.1
Pbr026028.1	Pbr005179.1	Pbr026425.1
Pbr026190.1	Pbr005226.1	Pbr026719.1
Pbr026223.1	Pbr005229.1	Pbr026721.1
Pbr026306.1	Pbr005264.1	Pbr026766.1
Pbr026310.1	Pbr005364.1	Pbr026801.1
Pbr026320.1	Pbr005366.1	Pbr026985.1
Pbr026495.1	Pbr005379.1	Pbr027020.1
Pbr026612.1	Pbr005390.1	Pbr027043.1
Pbr026628.1	Pbr005421.1	Pbr027145.1
Pbr026700.1	Pbr005464.1	Pbr027166.1
Pbr026923.1	Pbr005472.1	Pbr027175.2
Pbr026925.2	Pbr005591.1	Pbr027177.1
Pbr026937.1	Pbr005639.1	Pbr027207.1
Pbr026949.2	Pbr005650.1	Pbr027297.1
Pbr027015.3	Pbr005659.1	Pbr027366.1
Pbr027017.1	Pbr005663.1	Pbr027479.2
Pbr027100.1	Pbr005675.1	Pbr027510.1
Pbr027125.3	Pbr005708.1	Pbr027553.2
Pbr027139.1	Pbr005761.1	Pbr027576.1
Pbr027141.1	Pbr005778.1	Pbr027727.1
Pbr027155.1	Pbr005784.1	Pbr027843.1
Pbr027266.1	Pbr005814.1	Pbr027875.1
Pbr027302.1	Pbr005828.1	Pbr027892.1
Pbr027320.2	Pbr005834.3	Pbr027988.1
Pbr027341.1	Pbr005853.1	Pbr028011.1
Pbr027416.1	Pbr005873.1	Pbr028013.1
Pbr027439.1	Pbr005880.1	Pbr028083.1
Pbr027443.3	Pbr005902.1	Pbr028138.1
Pbr027494.1	Pbr005909.1	Pbr028379.1
Pbr027509.1	Pbr005933.1	Pbr028619.1
Pbr027515.1	Pbr005955.1	Pbr028703.1
Pbr027587.1	Pbr005983.1	Pbr028713.1
Pbr027589.1	Pbr005987.1	Pbr028720.2
Pbr027606.1	Pbr006046.1	Pbr028728.1
Pbr027607.5	Pbr006113.1	Pbr028873.1
Pbr027646.1	Pbr006126.1	Pbr028972.1
Pbr027777.2	Pbr006137.1	Pbr028992.1
Pbr027802.1	Pbr006157.1	Pbr029009.1
Pbr027845.1	Pbr006174.1	Pbr029251.1
Pbr028104.1	Pbr006193.2	Pbr029607.1
Pbr028196.1	Pbr006210.1	Pbr029778.1
Pbr028198.2	Pbr006233.1	Pbr029797.1
Pbr028268.1	Pbr006284.1	Pbr029943.1
Pbr028334.1	Pbr006295.1	Pbr029997.1
Pbr028353.1	Pbr006307.1	Pbr030048.1
Pbr028415.1	Pbr006311.1	Pbr030203.2
Pbr028468.1	Pbr006333.1	Pbr030257.1
Pbr028490.1	Pbr006379.1	Pbr030322.1
Pbr028542.1	Pbr006399.1	Pbr030385.1
Pbr028675.1	Pbr006463.1	Pbr030462.1
Pbr028686.1	Pbr006471.1	Pbr030655.1
Pbr028695.1	Pbr006485.1	Pbr030777.1
Pbr028718.1	Pbr006487.1	Pbr030785.1
Pbr028739.1	Pbr006492.1	Pbr030919.1
Pbr028808.1	Pbr006557.1	Pbr031049.1
Pbr028814.1	Pbr006568.1	Pbr031074.1
Pbr028861.1	Pbr006570.1	Pbr031280.1
Pbr028936.1	Pbr006623.4	Pbr031337.1
Pbr028974.2	Pbr006690.2	Pbr031355.1
Pbr028975.1	Pbr006717.2	Pbr031412.1
Pbr029005.2	Pbr006785.2	Pbr031459.1
Pbr029036.1	Pbr006802.1	Pbr031483.1
Pbr029058.1	Pbr006803.1	Pbr031492.4
Pbr029124.1	Pbr006978.1	Pbr031574.1
Pbr029248.1	Pbr006989.1	Pbr031633.1
Pbr029328.1	Pbr007080.1	Pbr031650.2
Pbr029368.1	Pbr007112.1	Pbr031838.1
Pbr029392.1	Pbr007129.1	Pbr032155.1
Pbr029473.1	Pbr007167.1	Pbr032395.1
Pbr029493.2	Pbr007168.1	Pbr032747.1
Pbr029610.1	Pbr007170.1	Pbr032755.1
Pbr029744.1	Pbr007180.1	Pbr032766.2
Pbr029747.1	Pbr007247.2	Pbr032829.1
Pbr029781.1	Pbr007316.1	Pbr032922.1
Pbr029810.1	Pbr007332.1	Pbr032934.1
Pbr029847.1	Pbr007394.1	Pbr033026.1
Pbr029873.1	Pbr007470.1	Pbr033057.1
Pbr029919.1	Pbr007583.1	Pbr033442.1
Pbr029925.1	Pbr007624.1	Pbr033494.1
Pbr029930.1	Pbr007655.1	Pbr033499.1
Pbr030074.1	Pbr007682.1	Pbr033512.1
Pbr030293.2	Pbr007711.1	Pbr033520.1
Pbr030328.2	Pbr007750.1	Pbr033578.3
Pbr030400.1	Pbr007769.1	Pbr033591.1
Pbr030411.1	Pbr007772.1	Pbr033666.1
Pbr030422.1	Pbr007779.1	Pbr033961.1
Pbr030426.2	Pbr007829.1	Pbr034156.1
Pbr030601.1	Pbr007836.1	Pbr034262.2
Pbr030769.1	Pbr007911.1	Pbr034292.1
Pbr030771.1	Pbr007912.1	Pbr034322.1
Pbr030774.1	Pbr007960.1	Pbr034359.1
Pbr030803.1	Pbr007980.1	Pbr034402.1
Pbr030828.1	Pbr007985.1	Pbr034404.1
Pbr030855.1	Pbr008022.1	Pbr034422.1
Pbr030951.1	Pbr008027.1	Pbr034525.1
Pbr030955.1	Pbr008076.1	Pbr034857.2
Pbr030957.1	Pbr008084.1	Pbr035041.1
Pbr031040.1	Pbr008092.1	Pbr035187.1
Pbr031059.1	Pbr008100.1	Pbr035260.1
Pbr031098.1	Pbr008157.1	Pbr035425.1
Pbr031233.1	Pbr008161.1	Pbr035518.1
Pbr031250.1	Pbr008169.1	Pbr035569.1
Pbr031276.2	Pbr008239.1	Pbr035658.1
Pbr031347.1	Pbr008289.1	Pbr035867.1
Pbr031352.1	Pbr008314.1	Pbr036136.1
Pbr031415.2	Pbr008327.1	Pbr036178.1
Pbr031450.1	Pbr008393.1	Pbr036237.1
Pbr031715.1	Pbr008410.2	Pbr036341.1
Pbr031851.1	Pbr008416.2	Pbr036379.1
Pbr031852.2	Pbr008419.3	Pbr036482.1
Pbr031885.1	Pbr008421.1	Pbr036545.1
Pbr031952.1	Pbr008452.1	Pbr036631.1
Pbr032210.1	Pbr008469.1	Pbr036647.1
Pbr032227.1	Pbr008470.1	Pbr036705.1
Pbr032246.1	Pbr008479.1	Pbr036726.1
Pbr032393.1	Pbr008492.1	Pbr037227.1
Pbr032423.1	Pbr008494.1	Pbr037323.1
Pbr032428.1	Pbr008534.1	Pbr037430.1
Pbr032641.1	Pbr008624.1	Pbr037490.1
Pbr032665.1	Pbr008628.1	Pbr037646.1
Pbr032752.1	Pbr008643.1	Pbr037685.1
Pbr032775.1	Pbr008698.1	Pbr037710.1
Pbr032776.1	Pbr008716.1	Pbr038073.1
Pbr032850.1	Pbr008758.1	Pbr038098.1
Pbr033048.1	Pbr008766.1	Pbr038406.1
Pbr033108.1	Pbr008772.1	Pbr038466.1
Pbr033139.1	Pbr008845.1	Pbr038610.1
Pbr033183.1	Pbr008923.1	Pbr038638.1
Pbr033211.1	Pbr008967.1	Pbr038653.1
Pbr033219.1	Pbr008985.1	Pbr038670.1
Pbr033358.1	Pbr008988.1	Pbr038768.1
Pbr033365.1	Pbr009001.1	Pbr038787.1
Pbr033411.1	Pbr009049.1	Pbr038852.1
Pbr033416.1	Pbr009056.1	Pbr038904.1
Pbr033452.1	Pbr009067.1	Pbr038926.1
Pbr033607.1	Pbr009069.1	Pbr039023.1
Pbr033630.1	Pbr009085.1	Pbr039078.1
Pbr033785.1	Pbr009089.1	Pbr039142.1
Pbr033830.1	Pbr009166.1	Pbr039282.1
Pbr033863.1	Pbr009174.2	Pbr039489.1
Pbr033865.1	Pbr009246.1	Pbr039496.1
Pbr034090.1	Pbr009269.1	Pbr039726.1
Pbr034109.3	Pbr009297.1	Pbr039770.1
Pbr034210.1	Pbr009299.1	Pbr039808.1
Pbr034229.1	Pbr009312.1	Pbr039880.1
Pbr034294.1	Pbr009332.1	Pbr040068.1
Pbr034316.1	Pbr009375.1	Pbr040138.1
Pbr034348.1	Pbr009396.1	Pbr040238.1
Pbr034368.1	Pbr009405.1	Pbr040300.1
Pbr034415.1	Pbr009438.1	Pbr040301.1
Pbr034666.3	Pbr009441.2	Pbr040318.1
Pbr034687.1	Pbr009442.1	Pbr040699.1
Pbr034704.1	Pbr009452.1	Pbr040716.4
Pbr034710.1	Pbr009456.1	Pbr040718.1
Pbr034723.1	Pbr009457.1	Pbr040799.1
Pbr034736.1	Pbr009459.1	Pbr040863.1
Pbr034955.1	Pbr009460.1	Pbr040904.2
Pbr034958.1	Pbr009464.1	Pbr040922.1
Pbr034975.1	Pbr009495.1	Pbr040930.1
Pbr035069.1	Pbr009498.1	Pbr041339.1
Pbr035075.1	Pbr009521.1	Pbr041426.1
Pbr035127.2	Pbr009523.1	Pbr041469.2
Pbr035141.1	Pbr009529.1	Pbr041510.2
Pbr035155.1	Pbr009534.1	Pbr041611.1
Pbr035161.1	Pbr009535.1	Pbr041658.1
Pbr035214.1	Pbr009538.1	Pbr041808.1
Pbr035512.1	Pbr009543.1	Pbr041910.1
Pbr035567.1	Pbr009558.1	Pbr041920.2
Pbr035634.1	Pbr009587.1	Pbr041951.1
Pbr035635.1	Pbr009628.1	Pbr042097.1
Pbr035650.1	Pbr009634.1	Pbr042112.1
Pbr035685.1	Pbr009697.1	Pbr042161.1
Pbr035692.1	Pbr009804.1	Pbr042194.1
Pbr035702.1	Pbr009805.1	Pbr042197.1
Pbr035721.1	Pbr009881.1	Pbr042209.1
Pbr035724.1	Pbr009902.1	Pbr042216.1
Pbr035758.1	Pbr009965.1	Pbr042217.1
Pbr035770.1	Pbr009970.1	Pbr042248.1
Pbr035777.1	Pbr009977.1	Pbr042341.2
Pbr035830.1	Pbr010028.1	Pbr042342.1
Pbr035857.1	Pbr010041.1	Pbr042406.1
Pbr035909.1	Pbr010090.1	Pbr042631.1
Pbr035923.1	Pbr010137.1	Pbr042668.1
Pbr035934.1	Pbr010204.1	Pbr042773.1
Pbr035996.1	Pbr010223.1	Pbr000375.1
Pbr036002.1	Pbr010235.1	Pbr000419.1
Pbr036063.1	Pbr010243.1	Pbr000549.1
Pbr036076.2	Pbr010325.1	Pbr001029.1
Pbr036088.1	Pbr010341.1	Pbr001396.1
Pbr036104.1	Pbr010344.1	Pbr001469.1
Pbr036124.2	Pbr010356.1	Pbr001973.1
Pbr036144.1	Pbr010371.1	Pbr002299.1
Pbr036205.2	Pbr010382.1	Pbr002447.1
Pbr036224.1	Pbr010414.1	Pbr002813.1
Pbr036395.1	Pbr010503.2	Pbr003555.1
Pbr036448.1	Pbr010535.1	Pbr003933.1
Pbr036470.1	Pbr010569.1	Pbr004343.1
Pbr036476.1	Pbr010575.1	Pbr005101.1
Pbr036505.1	Pbr010605.1	Pbr005588.2
Pbr036513.1	Pbr010625.1	Pbr007041.1
Pbr036546.1	Pbr010644.1	Pbr007079.1
Pbr036646.1	Pbr010686.1	Pbr007191.1
Pbr036650.1	Pbr010707.1	Pbr007375.1
Pbr036673.1	Pbr010710.1	Pbr010365.1
Pbr036727.1	Pbr010726.1	Pbr010587.1
Pbr036762.1	Pbr010756.1	Pbr011427.1
Pbr036773.1	Pbr010764.1	Pbr012218.1
Pbr036778.1	Pbr010772.1	Pbr014272.1
Pbr036789.1	Pbr010791.1	Pbr015647.1
Pbr036826.1	Pbr010809.1	Pbr018542.1
Pbr037017.1	Pbr010832.1	Pbr018854.1
Pbr037031.1	Pbr010864.1	Pbr019763.1
Pbr037129.1	Pbr010872.1	Pbr021768.2
Pbr037130.1	Pbr010902.1	Pbr022398.1
Pbr037139.1	Pbr010912.1	Pbr024178.1
Pbr037167.1	Pbr010949.1	Pbr024626.1
Pbr037174.1	Pbr010969.1	Pbr026228.1
Pbr037233.1	Pbr011008.1	Pbr026780.1
Pbr037287.1	Pbr011010.1	Pbr028031.1
Pbr037320.1	Pbr011085.1	Pbr028300.1
Pbr037388.1	Pbr011142.1	Pbr028711.1
Pbr037461.1	Pbr011145.1	Pbr028715.1
Pbr037474.1	Pbr011176.1	Pbr030236.1
Pbr037476.1	Pbr011204.1	Pbr031369.1
Pbr037691.1	Pbr011255.1	Pbr031547.1
Pbr037711.1	Pbr011257.1	Pbr031836.1
Pbr037760.1	Pbr011265.1	Pbr033410.1
Pbr037770.1	Pbr011278.1	Pbr033604.1
Pbr037807.1	Pbr011280.1	Pbr033775.1
Pbr037858.2	Pbr011284.1	Pbr034227.1
Pbr037886.1	Pbr011353.1	Pbr034605.1
Pbr037887.1	Pbr011360.1	Pbr035055.1
Pbr037920.1	Pbr011371.1	Pbr037088.1
Pbr037981.1	Pbr011378.1	Pbr038546.1
Pbr038006.1	Pbr011379.1	Pbr039312.1
Pbr038087.1	Pbr011457.1	Pbr041844.1
Pbr038102.1	Pbr011501.1
Pbr038104.1	Pbr011536.1
Pbr038105.1	Pbr011578.1
Pbr038112.1	Pbr011595.1
Pbr038115.1	Pbr011599.1
Pbr038157.1	Pbr011601.1
Pbr038278.1	Pbr011603.1
Pbr038341.1	Pbr011631.1
Pbr038413.1	Pbr011637.2
Pbr038493.2	Pbr011638.1
Pbr038567.1	Pbr011661.1
Pbr038601.1	Pbr011681.1
Pbr038631.3	Pbr011709.1
Pbr038669.1	Pbr011742.2
Pbr038678.1	Pbr011746.2
Pbr038684.1	Pbr011754.1
Pbr038687.1	Pbr011761.1
Pbr038815.1	Pbr011762.1
Pbr038829.1	Pbr011765.1
Pbr038832.1	Pbr011821.1
Pbr038842.2	Pbr011906.1
Pbr038846.1	Pbr011911.1
Pbr038939.1	Pbr011992.1
Pbr038962.1	Pbr011995.1
Pbr038980.1	Pbr012071.1
Pbr038984.1	Pbr012072.2
Pbr039053.1	Pbr012098.1
Pbr039054.1	Pbr012100.1
Pbr039177.1	Pbr012136.1
Pbr039263.1	Pbr012146.1
Pbr039291.1	Pbr012148.1
Pbr039298.1	Pbr012152.1
Pbr039372.1	Pbr012192.1
Pbr039423.2	Pbr012193.2
Pbr039427.2	Pbr012210.1
Pbr039450.1	Pbr012214.1
Pbr039451.1	Pbr012216.1
Pbr039465.2	Pbr012230.1
Pbr039470.1	Pbr012231.1
Pbr039584.1	Pbr012263.1
Pbr039596.1	Pbr012310.1
Pbr039639.2	Pbr012347.1
Pbr039648.1	Pbr012360.2
Pbr039651.1	Pbr012385.1
Pbr039696.1	Pbr012408.1
Pbr039715.1	Pbr012421.1
Pbr039790.1	Pbr012452.1
Pbr039797.1	Pbr012462.1
Pbr039883.1	Pbr012467.1
Pbr039887.1	Pbr012546.1
Pbr039916.1	Pbr012549.1
Pbr039951.1	Pbr012595.3
Pbr039958.1	Pbr012602.1
Pbr040007.1	Pbr012608.1
Pbr040058.1	Pbr012684.1
Pbr040071.1	Pbr012699.1
Pbr040074.1	Pbr012737.1
Pbr040199.1	Pbr012755.1
Pbr040252.1	Pbr012771.1
Pbr040320.1	Pbr012808.1
Pbr040391.1	Pbr012819.1
Pbr040448.1	Pbr012853.1
Pbr040466.1	Pbr012890.1
Pbr040499.1	Pbr012901.1
Pbr040546.1	Pbr012988.1
Pbr040558.1	Pbr012992.1
Pbr040578.1	Pbr012999.1
Pbr040708.1	Pbr013008.1
Pbr040856.1	Pbr013010.1
Pbr040938.1	Pbr013022.1
Pbr041033.1	Pbr013024.1
Pbr041062.1	Pbr013092.1
Pbr041065.1	Pbr013097.1
Pbr041072.1	Pbr013115.1
Pbr041073.1	Pbr013125.1
Pbr041074.1	Pbr013165.1
Pbr041139.1	Pbr013193.1
Pbr041192.1	Pbr013252.2
Pbr041199.1	Pbr013259.1
Pbr041268.1	Pbr013266.1
Pbr041273.1	Pbr013278.1
Pbr041332.1	Pbr013285.1
Pbr041371.1	Pbr013295.1
Pbr041380.1	Pbr013327.1
Pbr041405.1	Pbr013358.1
Pbr041435.1	Pbr013360.1
Pbr041544.1	Pbr013393.1
Pbr041569.1	Pbr013399.1
Pbr041596.1	Pbr013401.1
Pbr041615.1	Pbr013418.1
Pbr041700.1	Pbr013431.1
Pbr041821.1	Pbr013502.1
Pbr041824.1	Pbr013520.1
Pbr041859.1	Pbr013538.1
Pbr041878.1	Pbr013552.1
Pbr041884.1	Pbr013563.1
Pbr041941.1	Pbr013606.1
Pbr041947.1	Pbr013608.1
Pbr041954.1	Pbr013614.1
Pbr042006.1	Pbr013656.1
Pbr042042.1	Pbr013668.1
Pbr042213.1	Pbr013713.1
Pbr042214.1	Pbr013781.1
Pbr042223.1	Pbr013826.1
Pbr042289.1	Pbr013845.1
Pbr042304.1	Pbr013861.1
Pbr042332.1	Pbr013884.1
Pbr042360.3	Pbr013890.1
Pbr042421.1	Pbr013901.1
Pbr042529.1	Pbr013908.1
Pbr042561.1	Pbr013911.1
Pbr042620.1	Pbr013914.1
Pbr042652.1	Pbr013926.2
Pbr042664.1	Pbr013935.1
Pbr042701.1	Pbr013945.1
Pbr042707.1	Pbr013951.1
Pbr042752.1	Pbr013970.1
Pbr042753.1	Pbr013973.1
Pbr042772.1	Pbr014063.15
Pbr042787.1	Pbr014064.1
Pbr042791.1	Pbr014068.1
Pbr042797.1	Pbr014069.1
Pbr042866.1	Pbr014084.1
Pbr042907.1	Pbr014090.1
Pbr000375.1	Pbr014135.1
Pbr000419.1	Pbr014139.1
Pbr000549.1	Pbr014158.1
Pbr001029.1	Pbr014160.1
Pbr001396.1	Pbr014178.1
Pbr001469.1	Pbr014265.1
Pbr001973.1	Pbr014369.1
Pbr002299.1	Pbr014372.1
Pbr002447.1	Pbr014497.1
Pbr002813.1	Pbr014541.1
Pbr003555.1	Pbr014546.2
Pbr003933.1	Pbr014593.1
Pbr004343.1	Pbr014595.1
Pbr005101.1	Pbr014617.1
Pbr005588.2	Pbr014671.1
Pbr007041.1	Pbr014709.1
Pbr007079.1	Pbr014746.1
Pbr007191.1	Pbr014762.1
Pbr007375.1	Pbr014779.1
Pbr010365.1	Pbr014782.1
Pbr010587.1	Pbr014857.1
Pbr011427.1	Pbr014859.1
Pbr012218.1	Pbr014878.1
Pbr014272.1	Pbr014881.1
Pbr015647.1	Pbr014893.1
Pbr018542.1	Pbr014894.1
Pbr018854.1	Pbr014895.1
Pbr019763.1	Pbr014903.1
Pbr021768.2	Pbr014918.1
Pbr022398.1	Pbr014928.1
Pbr024178.1	Pbr014939.1
Pbr024626.1	Pbr014973.1
Pbr026228.1	Pbr014975.1
Pbr026780.1	Pbr014979.1
Pbr028031.1	Pbr014995.1
Pbr028300.1	Pbr015006.1
Pbr028711.1	Pbr015019.1
Pbr028715.1	Pbr015020.1
Pbr030236.1	Pbr015085.1
Pbr031369.1	Pbr015119.3
Pbr031547.1	Pbr015130.1
Pbr031836.1	Pbr015141.1
Pbr033410.1	Pbr015143.1
Pbr033604.1	Pbr015146.1
Pbr033775.1	Pbr015147.1
Pbr034227.1	Pbr015248.1
Pbr034605.1	Pbr015275.1
Pbr035055.1	Pbr015297.1
Pbr037088.1	Pbr015303.1
Pbr038546.1	Pbr015318.1
Pbr039312.1	Pbr015320.1
Pbr041844.1	Pbr015349.1
	Pbr015397.1
	Pbr015521.1
	Pbr015691.1
	Pbr015698.1
	Pbr015744.1
	Pbr015749.1
	Pbr015751.1
	Pbr015758.1
	Pbr015761.1
	Pbr015767.1
	Pbr015780.1
	Pbr015840.1
	Pbr015903.1
	Pbr015935.1
	Pbr015937.1
	Pbr015938.1
	Pbr015939.1
	Pbr015952.1
	Pbr015956.1
	Pbr015970.1
	Pbr015971.1
	Pbr015975.1
	Pbr016014.1
	Pbr016049.2
	Pbr016059.1
	Pbr016092.1
	Pbr016132.1
	Pbr016138.2
	Pbr016145.1
	Pbr016173.2
	Pbr016188.1
	Pbr016201.1
	Pbr016203.1
	Pbr016207.1
	Pbr016210.1
	Pbr016216.1
	Pbr016217.1
	Pbr016219.1
	Pbr016221.1
	Pbr016222.1
	Pbr016252.1
	Pbr016280.1
	Pbr016303.1
	Pbr016325.1
	Pbr016330.1
	Pbr016347.1
	Pbr016375.1
	Pbr016376.1
	Pbr016378.1
	Pbr016380.1
	Pbr016430.1
	Pbr016450.1
	Pbr016480.1
	Pbr016489.1
	Pbr016490.1
	Pbr016608.1
	Pbr016620.1
	Pbr016623.1
	Pbr016637.1
	Pbr016639.1
	Pbr016660.2
	Pbr016671.1
	Pbr016746.1
	Pbr016749.1
	Pbr016750.1
	Pbr016796.1
	Pbr016805.1
	Pbr016814.1
	Pbr016822.1
	Pbr016841.1
	Pbr016868.1
	Pbr016877.2
	Pbr016878.2
	Pbr016884.1
	Pbr016898.1
	Pbr016932.1
	Pbr016956.1
	Pbr016958.1
	Pbr016962.1
	Pbr016964.1
	Pbr017005.1
	Pbr017012.1
	Pbr017024.1
	Pbr017044.1
	Pbr017068.1
	Pbr017072.1
	Pbr017074.1
	Pbr017097.1
	Pbr017106.1
	Pbr017120.1
	Pbr017128.1
	Pbr017158.1
	Pbr017166.1
	Pbr017168.1
	Pbr017243.1
	Pbr017248.1
	Pbr017273.1
	Pbr017301.1
	Pbr017303.1
	Pbr017307.1
	Pbr017321.1
	Pbr017344.1
	Pbr017418.1
	Pbr017537.1
	Pbr017600.1
	Pbr017601.1
	Pbr017604.1
	Pbr017621.1
	Pbr017622.1
	Pbr017658.1
	Pbr017686.1
	Pbr017718.1
	Pbr017720.1
	Pbr017798.1
	Pbr017799.1
	Pbr017955.1
	Pbr017979.1
	Pbr017987.1
	Pbr018019.1
	Pbr018022.1
	Pbr018036.1
	Pbr018115.1
	Pbr018190.1
	Pbr018243.2
	Pbr018303.1
	Pbr018342.1
	Pbr018351.1
	Pbr018370.1
	Pbr018372.1
	Pbr018395.1
	Pbr018403.1
	Pbr018422.1
	Pbr018423.1
	Pbr018463.1
	Pbr018492.1
	Pbr018564.1
	Pbr018574.1
	Pbr018591.1
	Pbr018609.1
	Pbr018648.1
	Pbr018678.1
	Pbr018679.1
	Pbr018688.1
	Pbr018789.1
	Pbr018801.2
	Pbr018865.2
	Pbr018868.1
	Pbr018873.1
	Pbr018890.1
	Pbr018893.1
	Pbr018918.1
	Pbr018920.1
	Pbr018927.1
	Pbr018938.1
	Pbr018965.1
	Pbr018984.1
	Pbr018997.1
	Pbr019088.1
	Pbr019115.1
	Pbr019176.1
	Pbr019179.1
	Pbr019189.1
	Pbr019196.1
	Pbr019197.1
	Pbr019199.1
	Pbr019211.1
	Pbr019215.1
	Pbr019243.1
	Pbr019251.1
	Pbr019261.1
	Pbr019268.1
	Pbr019270.1
	Pbr019277.1
	Pbr019278.1
	Pbr019282.1
	Pbr019342.1
	Pbr019352.2
	Pbr019357.1
	Pbr019362.1
	Pbr019417.1
	Pbr019448.1
	Pbr019460.1
	Pbr019531.1
	Pbr019583.1
	Pbr019623.1
	Pbr019669.1
	Pbr019687.1
	Pbr019716.1
	Pbr019724.1
	Pbr019738.1
	Pbr019742.1
	Pbr019743.1
	Pbr019746.1
	Pbr019775.1
	Pbr019790.1
	Pbr019791.1
	Pbr019799.2
	Pbr019816.2
	Pbr019849.1
	Pbr019863.1
	Pbr019870.1
	Pbr019873.1
	Pbr019918.1
	Pbr019919.1
	Pbr019941.1
	Pbr019992.1
	Pbr019999.1
	Pbr020023.1
	Pbr020059.1
	Pbr020072.1
	Pbr020081.1
	Pbr020088.1
	Pbr020122.1
	Pbr020143.1
	Pbr020146.2
	Pbr020185.1
	Pbr020188.1
	Pbr020198.1
	Pbr020201.1
	Pbr020203.1
	Pbr020250.1
	Pbr020255.1
	Pbr020260.1
	Pbr020270.1
	Pbr020277.1
	Pbr020278.1
	Pbr020320.2
	Pbr020367.1
	Pbr020368.1
	Pbr020392.1
	Pbr020458.1
	Pbr020491.1
	Pbr020496.1
	Pbr020556.1
	Pbr020561.1
	Pbr020602.1
	Pbr020642.1
	Pbr020653.1
	Pbr020708.1
	Pbr020727.1
	Pbr020732.1
	Pbr020814.1
	Pbr020832.1
	Pbr020843.1
	Pbr020844.1
	Pbr020855.1
	Pbr020857.1
	Pbr020909.1
	Pbr020977.1
	Pbr021021.1
	Pbr021032.2
	Pbr021041.1
	Pbr021047.1
	Pbr021062.1
	Pbr021071.1
	Pbr021096.1
	Pbr021097.1
	Pbr021105.1
	Pbr021216.1
	Pbr021239.1
	Pbr021331.1
	Pbr021343.1
	Pbr021358.1
	Pbr021376.1
	Pbr021478.1
	Pbr021499.1
	Pbr021540.1
	Pbr021549.1
	Pbr021561.1
	Pbr021579.1
	Pbr021603.1
	Pbr021605.1
	Pbr021612.1
	Pbr021614.1
	Pbr021625.1
	Pbr021626.1
	Pbr021630.1
	Pbr021634.1
	Pbr021639.1
	Pbr021691.1
	Pbr021766.1
	Pbr021771.1
	Pbr021863.2
	Pbr021875.1
	Pbr021889.1
	Pbr021933.1
	Pbr021959.1
	Pbr021967.1
	Pbr021979.1
	Pbr021991.3
	Pbr022028.1
	Pbr022031.1
	Pbr022033.1
	Pbr022125.1
	Pbr022157.1
	Pbr022175.1
	Pbr022201.1
	Pbr022230.1
	Pbr022252.1
	Pbr022253.1
	Pbr022287.1
	Pbr022321.1
	Pbr022332.1
	Pbr022343.1
	Pbr022349.1
	Pbr022361.1
	Pbr022368.1
	Pbr022412.1
	Pbr022422.1
	Pbr022429.1
	Pbr022431.1
	Pbr022435.1
	Pbr022445.1
	Pbr022449.1
	Pbr022467.1
	Pbr022491.1
	Pbr022512.1
	Pbr022513.1
	Pbr022545.1
	Pbr022585.1
	Pbr022598.1
	Pbr022603.1
	Pbr022615.1
	Pbr022661.1
	Pbr022685.1
	Pbr022708.1
	Pbr022797.1
	Pbr022805.1
	Pbr022833.1
	Pbr022843.1
	Pbr022850.1
	Pbr022863.1
	Pbr022869.1
	Pbr022898.1
	Pbr022953.1
	Pbr023004.1
	Pbr023044.1
	Pbr023068.1
	Pbr023134.1
	Pbr023203.1
	Pbr023206.1
	Pbr023207.1
	Pbr023255.1
	Pbr023331.1
	Pbr023332.1
	Pbr023412.1
	Pbr023414.1
	Pbr023431.1
	Pbr023436.1
	Pbr023465.1
	Pbr023484.1
	Pbr023485.1
	Pbr023499.1
	Pbr023545.1
	Pbr023570.1
	Pbr023581.1
	Pbr023603.1
	Pbr023610.2
	Pbr023628.1
	Pbr023676.2
	Pbr023811.1
	Pbr023878.1
	Pbr023884.2
	Pbr023899.1
	Pbr023902.1
	Pbr023927.1
	Pbr023932.1
	Pbr023951.1
	Pbr024015.2
	Pbr024019.1
	Pbr024056.2
	Pbr024124.1
	Pbr024127.1
	Pbr024180.1
	Pbr024184.1
	Pbr024219.1
	Pbr024221.1
	Pbr024234.1
	Pbr024352.1
	Pbr024364.1
	Pbr024390.1
	Pbr024394.1
	Pbr024396.1
	Pbr024406.1
	Pbr024451.1
	Pbr024526.2
	Pbr024531.1
	Pbr024584.1
	Pbr024675.1
	Pbr024680.1
	Pbr024690.1
	Pbr024706.1
	Pbr024723.3
	Pbr024724.1
	Pbr024744.1
	Pbr024774.1
	Pbr024839.1
	Pbr024859.1
	Pbr024913.1
	Pbr024941.1
	Pbr024946.1
	Pbr024999.1
	Pbr025000.1
	Pbr025010.1
	Pbr025025.1
	Pbr025051.1
	Pbr025086.1
	Pbr025087.1
	Pbr025088.1
	Pbr025091.1
	Pbr025092.1
	Pbr025093.1
	Pbr025102.1
	Pbr025117.1
	Pbr025144.1
	Pbr025149.1
	Pbr025174.1
	Pbr025180.1
	Pbr025184.1
	Pbr025192.1
	Pbr025205.1
	Pbr025220.1
	Pbr025227.1
	Pbr025275.1
	Pbr025351.1
	Pbr025355.1
	Pbr025357.1
	Pbr025398.1
	Pbr025438.1
	Pbr025442.1
	Pbr025463.1
	Pbr025532.1
	Pbr025550.1
	Pbr025552.2
	Pbr025602.1
	Pbr025610.1
	Pbr025627.1
	Pbr025632.1
	Pbr025680.1
	Pbr025736.1
	Pbr025748.1
	Pbr025774.1
	Pbr025777.1
	Pbr025792.1
	Pbr025794.1
	Pbr025815.1
	Pbr025823.1
	Pbr025864.2
	Pbr025881.2
	Pbr025955.1
	Pbr025968.1
	Pbr026070.1
	Pbr026197.1
	Pbr026230.2
	Pbr026232.1
	Pbr026235.1
	Pbr026247.1
	Pbr026259.1
	Pbr026267.1
	Pbr026271.1
	Pbr026326.1
	Pbr026397.1
	Pbr026481.1
	Pbr026538.1
	Pbr026578.1
	Pbr026581.1
	Pbr026584.1
	Pbr026605.1
	Pbr026608.1
	Pbr026648.1
	Pbr026654.2
	Pbr026657.1
	Pbr026660.1
	Pbr026691.1
	Pbr026764.1
	Pbr026793.1
	Pbr026820.1
	Pbr026838.1
	Pbr026844.2
	Pbr026864.1
	Pbr026867.1
	Pbr026879.1
	Pbr026886.1
	Pbr026945.1
	Pbr026952.1
	Pbr026957.1
	Pbr026958.1
	Pbr027046.1
	Pbr027098.1
	Pbr027161.1
	Pbr027164.1
	Pbr027176.2
	Pbr027181.1
	Pbr027183.1
	Pbr027214.1
	Pbr027218.1
	Pbr027233.1
	Pbr027353.1
	Pbr027372.1
	Pbr027407.1
	Pbr027421.1
	Pbr027424.1
	Pbr027430.1
	Pbr027450.1
	Pbr027462.1
	Pbr027471.1
	Pbr027473.1
	Pbr027476.1
	Pbr027482.1
	Pbr027516.1
	Pbr027542.1
	Pbr027568.1
	Pbr027593.1
	Pbr027610.1
	Pbr027667.1
	Pbr027674.1
	Pbr027710.2
	Pbr027728.1
	Pbr027732.1
	Pbr027738.1
	Pbr027739.1
	Pbr027740.1
	Pbr027774.1
	Pbr027838.1
	Pbr027879.1
	Pbr027897.1
	Pbr027902.1
	Pbr027903.1
	Pbr027924.1
	Pbr027956.1
	Pbr027966.1
	Pbr027974.1
	Pbr028002.1
	Pbr028014.1
	Pbr028017.1
	Pbr028023.1
	Pbr028035.1
	Pbr028036.1
	Pbr028054.1
	Pbr028095.1
	Pbr028257.2
	Pbr028262.1
	Pbr028290.1
	Pbr028315.1
	Pbr028345.1
	Pbr028356.1
	Pbr028362.1
	Pbr028368.2
	Pbr028380.2
	Pbr028387.1
	Pbr028472.1
	Pbr028493.1
	Pbr028507.1
	Pbr028528.1
	Pbr028560.1
	Pbr028575.2
	Pbr028579.1
	Pbr028582.1
	Pbr028602.1
	Pbr028635.1
	Pbr028644.1
	Pbr028719.1
	Pbr028736.1
	Pbr028783.1
	Pbr028784.1
	Pbr028792.1
	Pbr028802.1
	Pbr028836.1
	Pbr028842.1
	Pbr028849.1
	Pbr028874.1
[truncated: 956 more rows]

## Sheet: TableS4
Table S4. 721 DEGs analyzed by GO enrichments during fruit ripening
Term type	GO.ID	Description	Annotated	Count	Expected	p-value	q-value	DEGs ID
Biological process	GO:0043473	pigmentation	6	3	0.11	0.00012	0.407	Pbr000217.1, Pbr030096.1, Pbr041847.1
	GO:0034214	protein hexamerization	2	2	0.04	0.00033	0.407	Pbr038640.1, Pbr038668.1
	GO:0044272	sulfur compound biosynthetic process	97	8	1.78	0.00041	0.407	Pbr004200.1, Pbr006002.1, Pbr009132.1, Pbr012047.1, Pbr020535.1, Pbr022774.1, Pbr026061.1, Pbr038823.1
	GO:0009637	response to blue light	54	6	0.99	0.00044	0.407	Pbr013257.1, Pbr021302.1, Pbr023435.1, Pbr030096.1, Pbr041847.1, Pbr042792.1
	GO:0010087	phloem or xylem histogenesis	54	6	0.99	0.00044	0.407	Pbr005982.2, Pbr008785.1, Pbr019034.1, Pbr022129.1, Pbr031820.1, Pbr036368.1
	GO:0033013	tetrapyrrole metabolic process	106	8	1.94	0.00074	0.5261	Pbr004647.1, Pbr010982.1, Pbr011188.1, Pbr016957.1, Pbr022508.1, Pbr030373.1, Pbr030421.1, Pbr037470.1
	GO:0009657	plastid organization	162	10	2.97	0.00082	0.5261	Pbr004647.1, Pbr012407.1, Pbr014091.1, Pbr016242.1, Pbr021302.1, Pbr022508.1, Pbr023435.1, Pbr031432.1, Pbr040571.1, Pbr042792.1
	GO:0042440	pigment metabolic process	136	9	2.49	0.00091	0.5261	Pbr004647.1, Pbr011188.1, Pbr013510.1, Pbr016957.1, Pbr021978.1, Pbr022508.1, Pbr025145.1, Pbr030373.1, Pbr030421.1
	GO:0070588	calcium ion transmembrane transport	26	4	0.48	0.0012	0.6043	Pbr001038.1, Pbr012902.1, Pbr023540.3, Pbr036902.1
	GO:0015994	chlorophyll metabolic process	67	6	1.23	0.00141	0.6043	Pbr004647.1, Pbr011188.1, Pbr016957.1, Pbr022508.1, Pbr030373.1, Pbr030421.1
	GO:0006778	porphyrin-containing compound metabolic process	95	7	1.74	0.00181	0.6043	Pbr004647.1, Pbr010982.1, Pbr011188.1, Pbr016957.1, Pbr022508.1, Pbr030373.1, Pbr030421.1
	GO:0043478	pigment accumulation in response to UV light	4	2	0.07	0.00196	0.6043	Pbr030096.1, Pbr041847.1
	GO:0043479	pigment accumulation in tissues in response to UV light	4	2	0.07	0.00196	0.6043	Pbr030096.1, Pbr041847.1
	GO:0043480	pigment accumulation in tissues	4	2	0.07	0.00196	0.6043	Pbr030096.1, Pbr041847.1
	GO:0043481	anthocyanin accumulation in tissues in response to UV light	4	2	0.07	0.00196	0.6043	Pbr030096.1, Pbr041847.1
	GO:0007568	aging	75	6	1.37	0.00251	0.7255	Pbr009132.1, Pbr015556.1, Pbr020446.1, Pbr022508.1, Pbr026896.1, Pbr038823.1
	GO:0055114	oxidation-reduction process	2176	57	39.86	0.00318	0.7838	Pbr004200.1, Pbr004466.1, Pbr005912.1, Pbr006204.1, Pbr006205.1, Pbr008015.1, Pbr008503.1, Pbr009018.1, Pbr009240.1, Pbr010897.1, Pbr011116.1, Pbr012645.2, Pbr012673.1, Pbr013387.1, Pbr013455.1, Pbr014953.1, Pbr014955.1, Pbr015321.1, Pbr015322.1, Pbr016919.1, Pbr018135.1, Pbr018157.1, Pbr018401.1, Pbr019967.1, Pbr020432.1, Pbr020446.1, Pbr020630.1, Pbr020693.1, Pbr021222.2, Pbr021337.1, Pbr021338…
	GO:0043476	pigment accumulation	5	2	0.09	0.00322	0.7838	Pbr030096.1, Pbr041847.1
	GO:0046653	tetrahydrofolate metabolic process	5	2	0.09	0.00322	0.7838	Pbr018135.1, Pbr018157.1
	GO:0000097	sulfur amino acid biosynthetic process	37	4	0.68	0.00453	0.9965	Pbr009132.1, Pbr012047.1, Pbr020535.1, Pbr022774.1
	GO:0015996	chlorophyll catabolic process	19	3	0.35	0.00474	0.9965	Pbr016957.1, Pbr030373.1, Pbr030421.1
	GO:0046149	pigment catabolic process	19	3	0.35	0.00474	0.9965	Pbr016957.1, Pbr030373.1, Pbr030421.1
	GO:0010150	leaf senescence	62	5	1.14	0.00551	1	Pbr015556.1, Pbr020446.1, Pbr022508.1, Pbr026896.1, Pbr038823.1
	GO:0010260	organ senescence	62	5	1.14	0.00551	1	Pbr015556.1, Pbr020446.1, Pbr022508.1, Pbr026896.1, Pbr038823.1
	GO:0048367	shoot system development	508	18	9.31	0.00602	1	Pbr008785.1, Pbr011054.1, Pbr013257.1, Pbr015556.1, Pbr017104.1, Pbr020446.1, Pbr022508.1, Pbr023210.1, Pbr025099.1, Pbr026896.1, Pbr028512.1, Pbr030096.1, Pbr030373.1, Pbr031820.1, Pbr034174.1, Pbr038823.1, Pbr039116.1, Pbr041847.1
	GO:0009753	response to jasmonic acid	120	7	2.2	0.00661	1	Pbr012024.1, Pbr013257.1, Pbr014994.1, Pbr015556.1, Pbr020432.1, Pbr023784.2, Pbr025890.1
	GO:0006790	sulfur compound metabolic process	151	8	2.77	0.00672	1	Pbr004200.1, Pbr006002.1, Pbr009132.1, Pbr012047.1, Pbr020535.1, Pbr022774.1, Pbr026061.1, Pbr038823.1
	GO:0006787	porphyrin-containing compound catabolic process	22	3	0.4	0.00724	1	Pbr016957.1, Pbr030373.1, Pbr030421.1
	GO:0033015	tetrapyrrole catabolic process	22	3	0.4	0.00724	1	Pbr016957.1, Pbr030373.1, Pbr030421.1
	GO:0051187	cofactor catabolic process	23	3	0.42	0.00822	1	Pbr016957.1, Pbr030373.1, Pbr030421.1
	GO:0048513	organ development	647	21	11.85	0.00831	1	Pbr001827.1, Pbr005982.2, Pbr008623.1, Pbr008785.1, Pbr009132.1, Pbr011054.1, Pbr015556.1, Pbr017104.1, Pbr020432.1, Pbr020446.1, Pbr022508.1, Pbr023210.1, Pbr025099.1, Pbr026896.1, Pbr030096.1, Pbr031820.1, Pbr034174.1, Pbr036368.1, Pbr038823.1, Pbr039116.1, Pbr041847.1
	GO:0002252	immune effector process	44	4	0.81	0.00843	1	Pbr004885.1, Pbr013257.1, Pbr015413.1, Pbr016560.1
	GO:0006556	S-adenosylmethionine biosynthetic process	8	2	0.15	0.00871	1	Pbr006002.1, Pbr026061.1
	GO:1901259	chloroplast rRNA processing	8	2	0.15	0.00871	1	Pbr004647.1, Pbr016242.1
	GO:0000096	sulfur amino acid metabolic process	46	4	0.84	0.00985	1	Pbr009132.1, Pbr012047.1, Pbr020535.1, Pbr022774.1
	GO:0046500	S-adenosylmethionine metabolic process	9	2	0.16	0.01106	1	Pbr006002.1, Pbr026061.1
	GO:0046148	pigment biosynthetic process	105	6	1.92	0.01276	1	Pbr004647.1, Pbr011188.1, Pbr013510.1, Pbr021978.1, Pbr022508.1, Pbr025145.1
	GO:0048827	phyllome development	313	12	5.73	0.01304	1	Pbr011054.1, Pbr015556.1, Pbr020446.1, Pbr022508.1, Pbr023210.1, Pbr026896.1, Pbr028512.1, Pbr030096.1, Pbr031820.1, Pbr038823.1, Pbr039116.1, Pbr041847.1
	GO:0008652	cellular amino acid biosynthetic process	205	9	3.76	0.01348	1	Pbr008015.1, Pbr009132.1, Pbr012047.1, Pbr017768.1, Pbr020535.1, Pbr022774.1, Pbr026299.1, Pbr027985.1, Pbr037530.1
	GO:0007623	circadian rhythm	77	5	1.41	0.01349	1	Pbr013257.1, Pbr021978.1, Pbr022402.1, Pbr023435.1, Pbr025890.1
	GO:0033014	tetrapyrrole biosynthetic process	77	5	1.41	0.01349	1	Pbr004647.1, Pbr010982.1, Pbr011188.1, Pbr022508.1, Pbr037470.1
	GO:0048511	rhythmic process	77	5	1.41	0.01349	1	Pbr013257.1, Pbr021978.1, Pbr022402.1, Pbr023435.1, Pbr025890.1
	GO:0009606	tropism	51	4	0.93	0.01405	1	Pbr023435.1, Pbr028512.1, Pbr030096.1, Pbr041847.1
	GO:0009070	serine family amino acid biosynthetic process	28	3	0.51	0.01421	1	Pbr009132.1, Pbr020535.1, Pbr026299.1
	GO:0010089	xylem development	29	3	0.53	0.01564	1	Pbr005982.2, Pbr008785.1, Pbr022129.1
	GO:0009615	response to virus	53	4	0.97	0.016	1	Pbr004885.1, Pbr007374.1, Pbr015413.1, Pbr016560.1
	GO:0009692	ethylene metabolic process	11	2	0.2	0.01649	1	Pbr026896.1, Pbr038823.1
	GO:0009693	ethylene biosynthetic process	11	2	0.2	0.01649	1	Pbr026896.1, Pbr038823.1
	GO:0009902	chloroplast relocation	11	2	0.2	0.01649	1	Pbr023435.1, Pbr042792.1
	GO:0019750	chloroplast localization	11	2	0.2	0.01649	1	Pbr023435.1, Pbr042792.1
	GO:0032544	plastid translation	11	2	0.2	0.01649	1	Pbr016242.1, Pbr040571.1
	GO:0043449	cellular alkene metabolic process	11	2	0.2	0.01649	1	Pbr026896.1, Pbr038823.1
	GO:0043450	alkene biosynthetic process	11	2	0.2	0.01649	1	Pbr026896.1, Pbr038823.1
	GO:0051644	plastid localization	11	2	0.2	0.01649	1	Pbr023435.1, Pbr042792.1
	GO:0051667	establishment of plastid localization	11	2	0.2	0.01649	1	Pbr023435.1, Pbr042792.1
	GO:1900673	olefin metabolic process	11	2	0.2	0.01649	1	Pbr026896.1, Pbr038823.1
	GO:1900674	olefin biosynthetic process	11	2	0.2	0.01649	1	Pbr026896.1, Pbr038823.1
	GO:0006816	calcium ion transport	54	4	0.99	0.01704	1	Pbr001038.1, Pbr012902.1, Pbr023540.3, Pbr036902.1
	GO:0002376	immune system process	214	9	3.92	0.01737	1	Pbr004885.1, Pbr009132.1, Pbr013257.1, Pbr015413.1, Pbr016560.1, Pbr020432.1, Pbr030373.1, Pbr030421.1, Pbr041839.1
	GO:0009607	response to biotic stimulus	612	19	11.21	0.01797	1	Pbr004885.1, Pbr007374.1, Pbr012008.1, Pbr012024.1, Pbr012075.1, Pbr013257.1, Pbr014438.1, Pbr014994.1, Pbr015413.1, Pbr016560.1, Pbr020432.1, Pbr023784.2, Pbr030096.1, Pbr030373.1, Pbr030421.1, Pbr038823.1, Pbr040353.1, Pbr041839.1, Pbr042265.1
	GO:0046777	protein autophosphorylation	83	5	1.52	0.01816	1	Pbr023210.1, Pbr023435.1, Pbr034112.1, Pbr037239.1, Pbr038823.1
	GO:0009658	chloroplast organization	114	6	2.09	0.01848	1	Pbr004647.1, Pbr012407.1, Pbr021302.1, Pbr022508.1, Pbr023435.1, Pbr042792.1
	GO:0051607	defense response to virus	31	3	0.57	0.01873	1	Pbr004885.1, Pbr015413.1, Pbr016560.1
	GO:0002213	defense response to insect	12	2	0.22	0.01955	1	Pbr013257.1, Pbr014438.1
	GO:0044711	single-organism biosynthetic process	1382	36	25.31	0.02024	1	Pbr004200.1, Pbr004647.1, Pbr006002.1, Pbr008015.1, Pbr009132.1, Pbr011188.1, Pbr012047.1, Pbr012407.1, Pbr013257.1, Pbr013510.1, Pbr015165.1, Pbr015762.1, Pbr016242.1, Pbr016429.1, Pbr017104.1, Pbr017768.1, Pbr019034.1, Pbr020535.1, Pbr021978.1, Pbr022402.1, Pbr022508.1, Pbr022774.1, Pbr023307.1, Pbr023551.1, Pbr023784.2, Pbr025145.1, Pbr026061.1, Pbr026299.1, Pbr027985.1, Pbr030358.1, Pbr035088…
	GO:0051186	cofactor metabolic process	339	12	6.21	0.02283	1	Pbr004647.1, Pbr006002.1, Pbr010982.1, Pbr011188.1, Pbr016957.1, Pbr018135.1, Pbr018157.1, Pbr022508.1, Pbr026061.1, Pbr028535.1, Pbr030373.1, Pbr030421.1
	GO:0034440	lipid oxidation	34	3	0.62	0.02396	1	Pbr020432.1, Pbr023784.2, Pbr027611.1
	GO:0045492	xylan biosynthetic process	34	3	0.62	0.02396	1	Pbr015165.1, Pbr030358.1, Pbr038735.1
	GO:0070838	divalent metal ion transport	91	5	1.67	0.02588	1	Pbr001038.1, Pbr007794.1, Pbr012902.1, Pbr023540.3, Pbr036902.1
	GO:0072511	divalent inorganic cation transport	91	5	1.67	0.02588	1	Pbr001038.1, Pbr007794.1, Pbr012902.1, Pbr023540.3, Pbr036902.1
	GO:0006833	water transport	14	2	0.26	0.02632	1	Pbr002452.1, Pbr025634.1
	GO:0010363	regulation of plant-type hypersensitive response	14	2	0.26	0.02632	1	Pbr020432.1, Pbr030421.1
	GO:0010380	regulation of chlorophyll biosynthetic process	14	2	0.26	0.02632	1	Pbr004647.1, Pbr022508.1
	GO:0042044	fluid transport	14	2	0.26	0.02632	1	Pbr002452.1, Pbr025634.1
	GO:0048826	cotyledon morphogenesis	14	2	0.26	0.02632	1	Pbr031820.1, Pbr039116.1
	GO:0051656	establishment of organelle localization	14	2	0.26	0.02632	1	Pbr023435.1, Pbr042792.1
	GO:0080022	primary root development	14	2	0.26	0.02632	1	Pbr031820.1, Pbr039116.1
	GO:0003002	regionalization	125	6	2.29	0.02758	1	Pbr016242.1, Pbr025099.1, Pbr028512.1, Pbr031820.1, Pbr036368.1, Pbr041847.1
	GO:0008219	cell death	93	5	1.7	0.0281	1	Pbr012024.1, Pbr020432.1, Pbr026896.1, Pbr030373.1, Pbr030421.1
	GO:0016265	death	93	5	1.7	0.0281	1	Pbr012024.1, Pbr020432.1, Pbr026896.1, Pbr030373.1, Pbr030421.1
	GO:0009639	response to red or far red light	126	6	2.31	0.02853	1	Pbr013257.1, Pbr021302.1, Pbr025145.1, Pbr030096.1, Pbr034174.1, Pbr041847.1
	GO:0010218	response to far red light	37	3	0.68	0.0299	1	Pbr013257.1, Pbr034174.1, Pbr041847.1
	GO:0044092	negative regulation of molecular function	37	3	0.68	0.0299	1	Pbr013577.1, Pbr023435.1, Pbr025890.1
	GO:1901463	regulation of tetrapyrrole biosynthetic process	15	2	0.27	0.03001	1	Pbr004647.1, Pbr022508.1
	GO:0006575	cellular modified amino acid metabolic process	65	4	1.19	0.03124	1	Pbr006002.1, Pbr018135.1, Pbr018157.1, Pbr026061.1
	GO:0006779	porphyrin-containing compound biosynthetic process	65	4	1.19	0.03124	1	Pbr004647.1, Pbr010982.1, Pbr011188.1, Pbr022508.1
	GO:0045491	xylan metabolic process	38	3	0.7	0.03203	1	Pbr015165.1, Pbr030358.1, Pbr038735.1
	GO:0009958	positive gravitropism	16	2	0.29	0.03389	1	Pbr030096.1, Pbr041847.1
	GO:0044270	cellular nitrogen compound catabolic process	98	5	1.8	0.03414	1	Pbr009132.1, Pbr013311.1, Pbr016957.1, Pbr030373.1, Pbr030421.1
	GO:0006563	L-serine metabolic process	39	3	0.71	0.03424	1	Pbr009132.1, Pbr020535.1, Pbr026299.1
	GO:0048366	leaf development	204	8	3.74	0.03461	1	Pbr015556.1, Pbr020446.1, Pbr022508.1, Pbr026896.1, Pbr028512.1, Pbr031820.1, Pbr038823.1, Pbr039116.1
	GO:0009723	response to ethylene	99	5	1.81	0.03544	1	Pbr012024.1, Pbr013257.1, Pbr014994.1, Pbr025890.1, Pbr038823.1
	GO:0044710	single-organism metabolic process	4616	99	84.55	0.03777	1	Pbr001745.1, Pbr002321.1, Pbr004200.1, Pbr004466.1, Pbr004647.1, Pbr005912.1, Pbr006002.1, Pbr006204.1, Pbr006205.1, Pbr008015.1, Pbr008035.1, Pbr008503.1, Pbr009018.1, Pbr009132.1, Pbr009240.1, Pbr010897.1, Pbr011116.1, Pbr011188.1, Pbr012047.1, Pbr012407.1, Pbr012645.2, Pbr012673.1, Pbr013257.1, Pbr013387.1, Pbr013455.1, Pbr013510.1, Pbr014438.1, Pbr014953.1, Pbr014955.1, Pbr015165.1, Pbr015321…
	GO:0006535	cysteine biosynthetic process from serine	17	2	0.31	0.03795	1	Pbr009132.1, Pbr020535.1
	GO:0008361	regulation of cell size	17	2	0.31	0.03795	1	Pbr030096.1, Pbr041847.1
	GO:0090056	regulation of chlorophyll metabolic process	17	2	0.31	0.03795	1	Pbr004647.1, Pbr022508.1
	GO:0009630	gravitropism	41	3	0.75	0.0389	1	Pbr028512.1, Pbr030096.1, Pbr041847.1
	GO:1901607	alpha-amino acid biosynthetic process	172	7	3.15	0.03932	1	Pbr009132.1, Pbr012047.1, Pbr017768.1, Pbr020535.1, Pbr022774.1, Pbr026299.1, Pbr027985.1
	GO:0010114	response to red light	42	3	0.77	0.04134	1	Pbr013257.1, Pbr021302.1, Pbr025145.1
	GO:0015995	chlorophyll biosynthetic process	42	3	0.77	0.04134	1	Pbr004647.1, Pbr011188.1, Pbr022508.1
	GO:0009625	response to insect	18	2	0.33	0.04219	1	Pbr013257.1, Pbr014438.1
	GO:0009695	jasmonic acid biosynthetic process	18	2	0.33	0.04219	1	Pbr013257.1, Pbr023784.2
	GO:0015914	phospholipid transport	18	2	0.33	0.04219	1	Pbr027045.1, Pbr030065.1
	GO:0019344	cysteine biosynthetic process	18	2	0.33	0.04219	1	Pbr009132.1, Pbr020535.1
	GO:0009605	response to external stimulus	720	20	13.19	0.04281	1	Pbr004885.1, Pbr007374.1, Pbr012024.1, Pbr013257.1, Pbr014438.1, Pbr014600.1, Pbr014994.1, Pbr015413.1, Pbr016560.1, Pbr020432.1, Pbr023435.1, Pbr023784.2, Pbr026169.1, Pbr028512.1, Pbr030096.1, Pbr030373.1, Pbr030421.1, Pbr038823.1, Pbr041839.1, Pbr041847.1
	GO:0016053	organic acid biosynthetic process	459	14	8.41	0.04394	1	Pbr008015.1, Pbr009132.1, Pbr012047.1, Pbr013257.1, Pbr016429.1, Pbr017768.1, Pbr020535.1, Pbr022774.1, Pbr023307.1, Pbr023784.2, Pbr025145.1, Pbr026299.1, Pbr027985.1, Pbr037530.1
	GO:0046394	carboxylic acid biosynthetic process	459	14	8.41	0.04394	1	Pbr008015.1, Pbr009132.1, Pbr012047.1, Pbr013257.1, Pbr016429.1, Pbr017768.1, Pbr020535.1, Pbr022774.1, Pbr023307.1, Pbr023784.2, Pbr025145.1, Pbr026299.1, Pbr027985.1, Pbr037530.1
	GO:0006534	cysteine metabolic process	19	2	0.35	0.04659	1	Pbr009132.1, Pbr020535.1
	GO:0009086	methionine biosynthetic process	19	2	0.35	0.04659	1	Pbr012047.1, Pbr022774.1
	GO:0002682	regulation of immune system process	74	4	1.36	0.04682	1	Pbr004885.1, Pbr013257.1, Pbr020432.1, Pbr030421.1
	GO:0008283	cell proliferation	74	4	1.36	0.04682	1	Pbr001074.1, Pbr008785.1, Pbr033759.1, Pbr034174.1
	GO:0048364	root development	299	10	5.48	0.04935	1	Pbr001827.1, Pbr005982.2, Pbr008623.1, Pbr009132.1, Pbr020432.1, Pbr031820.1, Pbr034174.1, Pbr036368.1, Pbr039116.1, Pbr041847.1
	GO:0007389	pattern specification process	144	6	2.64	0.04944	1	Pbr016242.1, Pbr025099.1, Pbr028512.1, Pbr031820.1, Pbr036368.1, Pbr041847.1
cell component	GO:0009570	chloroplast stroma	593	26	9.75	4.1e-06	0.001011	Pbr001587.1, Pbr004200.1, Pbr004647.1, Pbr008015.1, Pbr008196.1, Pbr010982.1, Pbr012407.1, Pbr013387.1, Pbr016242.1, Pbr017389.1, Pbr017963.1, Pbr019306.1, Pbr023784.2, Pbr024476.1, Pbr026299.1, Pbr027038.1, Pbr030421.1, Pbr031432.1, Pbr037270.1, Pbr037470.1, Pbr038340.1, Pbr038640.1, Pbr038668.1, Pbr040571.1, Pbr040712.1, Pbr042792.1
	GO:0009941	chloroplast envelope	449	22	7.38	4.2e-06	0.001011	Pbr001587.1, Pbr002452.1, Pbr004200.1, Pbr009665.2, Pbr010982.1, Pbr013387.1, Pbr017389.1, Pbr017963.1, Pbr019306.1, Pbr023784.2, Pbr024476.1, Pbr025145.1, Pbr027038.1, Pbr030373.1, Pbr030421.1, Pbr037470.1, Pbr038340.1, Pbr038640.1, Pbr038668.1, Pbr040571.1, Pbr040712.1, Pbr042148.1
	GO:0009532	plastid stroma	604	26	9.93	5.7e-06	0.001011	Pbr001587.1, Pbr004200.1, Pbr004647.1, Pbr008015.1, Pbr008196.1, Pbr010982.1, Pbr012407.1, Pbr013387.1, Pbr016242.1, Pbr017389.1, Pbr017963.1, Pbr019306.1, Pbr023784.2, Pbr024476.1, Pbr026299.1, Pbr027038.1, Pbr030421.1, Pbr031432.1, Pbr037270.1, Pbr037470.1, Pbr038340.1, Pbr038640.1, Pbr038668.1, Pbr040571.1, Pbr040712.1, Pbr042792.1
	GO:0009526	plastid envelope	500	23	8.22	7.1e-06	0.001011	Pbr001587.1, Pbr002452.1, Pbr004200.1, Pbr009665.2, Pbr010982.1, Pbr013387.1, Pbr014091.1, Pbr017389.1, Pbr017963.1, Pbr019306.1, Pbr023784.2, Pbr024476.1, Pbr025145.1, Pbr027038.1, Pbr030373.1, Pbr030421.1, Pbr037470.1, Pbr038340.1, Pbr038640.1, Pbr038668.1, Pbr040571.1, Pbr040712.1, Pbr042148.1
	GO:0044434	chloroplast part	1064	37	17.5	7.5e-06	0.001011	Pbr001201.3, Pbr001587.1, Pbr002452.1, Pbr004200.1, Pbr004402.1, Pbr004647.1, Pbr008015.1, Pbr008196.1, Pbr009665.2, Pbr010982.1, Pbr012407.1, Pbr013387.1, Pbr014091.1, Pbr016242.1, Pbr017389.1, Pbr017963.1, Pbr019306.1, Pbr022410.1, Pbr023784.2, Pbr024476.1, Pbr025145.1, Pbr026299.1, Pbr027038.1, Pbr030373.1, Pbr030421.1, Pbr031432.1, Pbr035090.1, Pbr037270.1, Pbr037470.1, Pbr038340.1, Pbr038640…
	GO:0044435	plastid part	1079	37	17.74	1e-05	0.001123	Pbr001201.3, Pbr001587.1, Pbr002452.1, Pbr004200.1, Pbr004402.1, Pbr004647.1, Pbr008015.1, Pbr008196.1, Pbr009665.2, Pbr010982.1, Pbr012407.1, Pbr013387.1, Pbr014091.1, Pbr016242.1, Pbr017389.1, Pbr017963.1, Pbr019306.1, Pbr022410.1, Pbr023784.2, Pbr024476.1, Pbr025145.1, Pbr026299.1, Pbr027038.1, Pbr030373.1, Pbr030421.1, Pbr031432.1, Pbr035090.1, Pbr037270.1, Pbr037470.1, Pbr038340.1, Pbr038640…
	GO:0009536	plastid	1836	52	30.19	2.8e-05	0.002696	Pbr001015.1, Pbr001201.3, Pbr001587.1, Pbr002452.1, Pbr004200.1, Pbr004402.1, Pbr004647.1, Pbr005912.1, Pbr007374.1, Pbr008015.1, Pbr008196.1, Pbr009132.1, Pbr009665.2, Pbr010982.1, Pbr011188.1, Pbr012365.1, Pbr012407.1, Pbr013257.1, Pbr013387.1, Pbr014091.1, Pbr016242.1, Pbr016957.1, Pbr017389.1, Pbr017768.1, Pbr017963.1, Pbr018123.1, Pbr019306.1, Pbr020432.1, Pbr021302.1, Pbr021978.1, Pbr022410…
	GO:0009507	chloroplast	1747	49	28.73	6.9e-05	0.005813	Pbr001015.1, Pbr001201.3, Pbr001587.1, Pbr002452.1, Pbr004200.1, Pbr004402.1, Pbr004647.1, Pbr005912.1, Pbr007374.1, Pbr008015.1, Pbr008196.1, Pbr009132.1, Pbr009665.2, Pbr010982.1, Pbr011188.1, Pbr012407.1, Pbr013257.1, Pbr013387.1, Pbr014091.1, Pbr016242.1, Pbr017389.1, Pbr017768.1, Pbr017963.1, Pbr018123.1, Pbr019306.1, Pbr021302.1, Pbr021978.1, Pbr022410.1, Pbr023784.2, Pbr024476.1, Pbr025145…
	GO:0031975	envelope	747	25	12.28	0.00051	0.03819	Pbr001587.1, Pbr002452.1, Pbr004200.1, Pbr009665.2, Pbr010982.1, Pbr013387.1, Pbr014091.1, Pbr017389.1, Pbr017963.1, Pbr019306.1, Pbr020605.1, Pbr023784.2, Pbr024476.1, Pbr025145.1, Pbr027038.1, Pbr028163.1, Pbr030373.1, Pbr030421.1, Pbr037470.1, Pbr038340.1, Pbr038640.1, Pbr038668.1, Pbr040571.1, Pbr040712.1, Pbr042148.1
	GO:0031967	organelle envelope	743	24	12.22	0.00108	0.07279	Pbr001587.1, Pbr002452.1, Pbr004200.1, Pbr009665.2, Pbr010982.1, Pbr013387.1, Pbr014091.1, Pbr017389.1, Pbr017963.1, Pbr019306.1, Pbr023784.2, Pbr024476.1, Pbr025145.1, Pbr027038.1, Pbr028163.1, Pbr030373.1, Pbr030421.1, Pbr037470.1, Pbr038340.1, Pbr038640.1, Pbr038668.1, Pbr040571.1, Pbr040712.1, Pbr042148.1
	GO:0016020	membrane	4562	92	75.02	0.00548	0.3275	Pbr000176.1, Pbr001038.1, Pbr001131.1, Pbr001201.3, Pbr001587.1, Pbr001827.1, Pbr002452.1, Pbr004402.1, Pbr004497.1, Pbr004695.1, Pbr006234.1, Pbr006613.1, Pbr006681.1, Pbr007374.1, Pbr007486.1, Pbr007794.1, Pbr008035.1, Pbr008623.1, Pbr009467.1, Pbr009491.1, Pbr009665.2, Pbr010876.1, Pbr011174.1, Pbr011266.1, Pbr012024.1, Pbr012365.1, Pbr012902.1, Pbr013231.1, Pbr013357.1, Pbr013510.1, Pbr013577…
	GO:0009505	plant-type cell wall	131	7	2.15	0.00583	0.3275	Pbr001015.1, Pbr002452.1, Pbr021978.1, Pbr023359.1, Pbr026860.1, Pbr027752.1, Pbr036368.1
	GO:0031984	organelle subcompartment	657	19	10.8	0.01156	0.58	Pbr001201.3, Pbr001587.1, Pbr004402.1, Pbr013977.1, Pbr014091.1, Pbr015165.1, Pbr016242.1, Pbr017963.1, Pbr022410.1, Pbr023784.2, Pbr027038.1, Pbr028631.1, Pbr030373.1, Pbr030816.1, Pbr035090.1, Pbr036368.1, Pbr039544.1, Pbr040188.1, Pbr042792.1
	GO:0071944	cell periphery	1614	38	26.54	0.0124	0.58	Pbr001015.1, Pbr002452.1, Pbr004695.1, Pbr007374.1, Pbr007486.1, Pbr008035.1, Pbr008623.1, Pbr009467.1, Pbr012024.1, Pbr013357.1, Pbr013510.1, Pbr013577.1, Pbr015193.1, Pbr015556.1, Pbr016491.1, Pbr016560.1, Pbr018052.1, Pbr020038.1, Pbr020605.1, Pbr020709.1, Pbr021978.1, Pbr023210.1, Pbr023359.1, Pbr023435.1, Pbr023540.3, Pbr025634.1, Pbr026860.1, Pbr027752.1, Pbr030096.1, Pbr033921.1, Pbr036368…
	GO:0009295	nucleoid	32	3	0.53	0.01528	0.58	Pbr012407.1, Pbr017963.1, Pbr027038.1
	GO:0005886	plasma membrane	1231	30	20.24	0.01721	0.58	Pbr002452.1, Pbr004695.1, Pbr007374.1, Pbr007486.1, Pbr008035.1, Pbr008623.1, Pbr009467.1, Pbr012024.1, Pbr013357.1, Pbr013510.1, Pbr015193.1, Pbr015556.1, Pbr016560.1, Pbr020038.1, Pbr020709.1, Pbr023210.1, Pbr023359.1, Pbr023435.1, Pbr023540.3, Pbr025634.1, Pbr030096.1, Pbr033921.1, Pbr036368.1, Pbr038859.1, Pbr039447.1, Pbr039544.1, Pbr039579.1, Pbr040893.1, Pbr041847.1, Pbr042148.1
	GO:0044462	external encapsulating structure part	14	2	0.23	0.02149	0.6897	Pbr020605.1, Pbr036368.1
	GO:0009535	chloroplast thylakoid membrane	392	12	6.45	0.0283	0.7852	Pbr001201.3, Pbr001587.1, Pbr004402.1, Pbr014091.1, Pbr016242.1, Pbr017963.1, Pbr022410.1, Pbr023784.2, Pbr027038.1, Pbr035090.1, Pbr040188.1, Pbr042792.1
	GO:0055035	plastid thylakoid membrane	394	12	6.48	0.02928	0.7852	Pbr001201.3, Pbr001587.1, Pbr004402.1, Pbr014091.1, Pbr016242.1, Pbr017963.1, Pbr022410.1, Pbr023784.2, Pbr027038.1, Pbr035090.1, Pbr040188.1, Pbr042792.1
	GO:0005576	extracellular region	352	11	5.79	0.03078	0.7852	Pbr001074.1, Pbr002823.1, Pbr011421.1, Pbr013455.1, Pbr013752.1, Pbr017279.1, Pbr018052.1, Pbr023359.1, Pbr026860.1, Pbr034516.1, Pbr037470.1
	GO:0030312	external encapsulating structure	412	12	6.78	0.03921	0.8827	Pbr001015.1, Pbr002452.1, Pbr007374.1, Pbr013577.1, Pbr016491.1, Pbr018052.1, Pbr020605.1, Pbr021978.1, Pbr023359.1, Pbr026860.1, Pbr027752.1, Pbr036368.1
	GO:0009534	chloroplast thylakoid	461	13	7.58	0.0406	0.8827	Pbr001201.3, Pbr001587.1, Pbr004402.1, Pbr014091.1, Pbr016242.1, Pbr017963.1, Pbr022410.1, Pbr023784.2, Pbr027038.1, Pbr030373.1, Pbr035090.1, Pbr040188.1, Pbr042792.1
	GO:0031976	plastid thylakoid	461	13	7.58	0.0406	0.8827	Pbr001201.3, Pbr001587.1, Pbr004402.1, Pbr014091.1, Pbr016242.1, Pbr017963.1, Pbr022410.1, Pbr023784.2, Pbr027038.1, Pbr030373.1, Pbr035090.1, Pbr040188.1, Pbr042792.1
	GO:0009506	plasmodesma	470	13	7.73	0.04617	0.884	Pbr002452.1, Pbr013510.1, Pbr017963.1, Pbr018369.1, Pbr020709.1, Pbr025634.1, Pbr027038.1, Pbr027752.1, Pbr030096.1, Pbr033921.1, Pbr036368.1, Pbr040397.1, Pbr042148.1
	GO:0055044	symplast	470	13	7.73	0.04617	0.884	Pbr002452.1, Pbr013510.1, Pbr017963.1, Pbr018369.1, Pbr020709.1, Pbr025634.1, Pbr027038.1, Pbr027752.1, Pbr030096.1, Pbr033921.1, Pbr036368.1, Pbr040397.1, Pbr042148.1
	GO:0005911	cell-cell junction	471	13	7.75	0.04682	0.884	Pbr002452.1, Pbr013510.1, Pbr017963.1, Pbr018369.1, Pbr020709.1, Pbr025634.1, Pbr027038.1, Pbr027752.1, Pbr030096.1, Pbr033921.1, Pbr036368.1, Pbr040397.1, Pbr042148.1
	GO:0030054	cell junction	472	13	7.76	0.04747	0.884	Pbr002452.1, Pbr013510.1, Pbr017963.1, Pbr018369.1, Pbr020709.1, Pbr025634.1, Pbr027038.1, Pbr027752.1, Pbr030096.1, Pbr033921.1, Pbr036368.1, Pbr040397.1, Pbr042148.1
molecular function	GO:0003824	catalytic activity	10885	220	178.69	9e-06	0.02027	Pbr000104.2, Pbr000217.1, Pbr000618.1, Pbr000952.1, Pbr001015.1, Pbr001038.1, Pbr001283.1, Pbr001745.1, Pbr002321.1, Pbr002515.1, Pbr002823.1, Pbr004112.1, Pbr004200.1, Pbr004249.3, Pbr004466.1, Pbr004610.1, Pbr004694.1, Pbr004714.1, Pbr004727.1, Pbr005065.1, Pbr005078.1, Pbr005912.1, Pbr006002.1, Pbr006191.1, Pbr006204.1, Pbr006205.1, Pbr006206.1, Pbr006912.1, Pbr007109.1, Pbr007508.1, Pbr007605…
	GO:0016491	oxidoreductase activity	2211	62	36.3	2e-05	0.02252	Pbr000217.1, Pbr004200.1, Pbr004466.1, Pbr005912.1, Pbr006204.1, Pbr006205.1, Pbr007605.2, Pbr008015.1, Pbr008503.1, Pbr009018.1, Pbr009240.1, Pbr010897.1, Pbr011116.1, Pbr012645.2, Pbr012673.1, Pbr013387.1, Pbr013455.1, Pbr014953.1, Pbr014955.1, Pbr015321.1, Pbr015322.1, Pbr016919.1, Pbr016957.1, Pbr018135.1, Pbr018157.1, Pbr018401.1, Pbr019967.1, Pbr020432.1, Pbr020446.1, Pbr020630.1, Pbr020693…
	GO:0004497	monooxygenase activity	124	10	2.04	3.9e-05	0.02928	Pbr004466.1, Pbr006205.1, Pbr008503.1, Pbr009240.1, Pbr019967.1, Pbr025145.1, Pbr028466.1, Pbr029491.1, Pbr030373.1, Pbr039849.1
	GO:0016705	oxidoreductase activity, acting on paired donors, with incorporation or reduction of molecular oxygen	564	22	9.26	0.00018	0.09008	Pbr004466.1, Pbr006204.1, Pbr006205.1, Pbr008503.1, Pbr009240.1, Pbr010897.1, Pbr014953.1, Pbr014955.1, Pbr015321.1, Pbr015322.1, Pbr018401.1, Pbr020630.1, Pbr023096.1, Pbr023551.1, Pbr024537.2, Pbr025145.1, Pbr027611.1, Pbr028466.1, Pbr028747.1, Pbr029491.1, Pbr030000.1, Pbr039849.1
	GO:0005506	iron ion binding	569	22	9.34	0.0002	0.09008	Pbr004402.1, Pbr004466.1, Pbr006204.1, Pbr006205.1, Pbr008503.1, Pbr010897.1, Pbr014953.1, Pbr014955.1, Pbr015321.1, Pbr015322.1, Pbr018401.1, Pbr020630.1, Pbr023096.1, Pbr023551.1, Pbr023599.1, Pbr024537.2, Pbr027611.1, Pbr028466.1, Pbr028747.1, Pbr029589.1, Pbr030000.1, Pbr039849.1
	GO:0005372	water transmembrane transporter activity	9	3	0.15	0.00034	0.1094	Pbr002452.1, Pbr020709.1, Pbr025634.1
	GO:0015250	water channel activity	9	3	0.15	0.00034	0.1094	Pbr002452.1, Pbr020709.1, Pbr025634.1
	GO:0008115	sarcosine oxidase activity	3	2	0.05	0.0008	0.2252	Pbr018135.1, Pbr018157.1
	GO:0005388	calcium-transporting ATPase activity	27	4	0.44	0.00093	0.2327	Pbr001038.1, Pbr012902.1, Pbr023540.3, Pbr036902.1
	GO:0015662	ATPase activity, coupled to transmembrane movement of ions, phosphorylative mechanism	29	4	0.48	0.00123	0.2421	Pbr001038.1, Pbr012902.1, Pbr023540.3, Pbr036902.1
	GO:1901363	heterocyclic compound binding	8606	170	141.28	0.00127	0.2421	Pbr000104.2, Pbr000380.1, Pbr000556.1, Pbr000618.1, Pbr000952.1, Pbr001018.1, Pbr001038.1, Pbr001465.1, Pbr001814.1, Pbr002515.1, Pbr004069.1, Pbr004249.3, Pbr004466.1, Pbr004647.1, Pbr004694.1, Pbr004714.1, Pbr004727.1, Pbr004885.1, Pbr005065.1, Pbr005078.1, Pbr005912.1, Pbr005982.2, Pbr006002.1, Pbr006167.1, Pbr006204.1, Pbr006205.1, Pbr006206.1, Pbr007879.1, Pbr008015.1, Pbr008196.1, Pbr008217…
	GO:0097159	organic cyclic compound binding	8608	170	141.31	0.00129	0.2421	Pbr000104.2, Pbr000380.1, Pbr000556.1, Pbr000618.1, Pbr000952.1, Pbr001018.1, Pbr001038.1, Pbr001465.1, Pbr001814.1, Pbr002515.1, Pbr004069.1, Pbr004249.3, Pbr004466.1, Pbr004647.1, Pbr004694.1, Pbr004714.1, Pbr004727.1, Pbr004885.1, Pbr005065.1, Pbr005078.1, Pbr005912.1, Pbr005982.2, Pbr006002.1, Pbr006167.1, Pbr006204.1, Pbr006205.1, Pbr006206.1, Pbr007879.1, Pbr008015.1, Pbr008196.1, Pbr008217…
	GO:0010329	auxin efflux transmembrane transporter activity	4	2	0.07	0.00158	0.2542	Pbr030096.1, Pbr041847.1
	GO:0046522	S-methyl-5-thioribose kinase activity	4	2	0.07	0.00158	0.2542	Pbr012047.1, Pbr022774.1
	GO:0020037	heme binding	601	20	9.87	0.00238	0.3457	Pbr004466.1, Pbr005912.1, Pbr006204.1, Pbr006205.1, Pbr008503.1, Pbr010897.1, Pbr014953.1, Pbr014955.1, Pbr015321.1, Pbr015322.1, Pbr018401.1, Pbr020630.1, Pbr023096.1, Pbr023551.1, Pbr024537.2, Pbr027611.1, Pbr028466.1, Pbr028747.1, Pbr030000.1, Pbr039849.1
	GO:0016165	linoleate 13S-lipoxygenase activity	5	2	0.08	0.0026	0.3457	Pbr020432.1, Pbr023784.2
	GO:0008081	phosphoric diester hydrolase activity	58	5	0.95	0.00261	0.3457	Pbr002321.1, Pbr021604.1, Pbr021613.1, Pbr031626.1, Pbr040397.1
	GO:0042802	identical protein binding	178	9	2.92	0.00279	0.3491	Pbr001827.1, Pbr004200.1, Pbr008196.1, Pbr023435.1, Pbr034174.1, Pbr037270.1, Pbr038640.1, Pbr038668.1, Pbr042792.1
	GO:0043492	ATPase activity, coupled to movement of substances	214	10	3.51	0.00295	0.3497	Pbr001038.1, Pbr012902.1, Pbr023540.3, Pbr027045.1, Pbr030065.1, Pbr030094.1, Pbr030096.1, Pbr036902.1, Pbr039522.1, Pbr041847.1
	GO:0044212	transcription regulatory region DNA binding	88	6	1.44	0.00329	0.3693	Pbr004885.1, Pbr022129.1, Pbr022508.1, Pbr025099.1, Pbr025890.1, Pbr029950.1
	GO:0015562	efflux transmembrane transporter activity	6	2	0.1	0.00386	0.3693	Pbr030096.1, Pbr041847.1
	GO:0080161	auxin transmembrane transporter activity	6	2	0.1	0.00386	0.3693	Pbr030096.1, Pbr041847.1
	GO:0048037	cofactor binding	630	20	10.34	0.00403	0.3693	Pbr000217.1, Pbr008015.1, Pbr009240.1, Pbr014600.1, Pbr020693.1, Pbr021337.1, Pbr021338.1, Pbr022402.1, Pbr022403.1, Pbr023435.1, Pbr025145.1, Pbr025779.1, Pbr026299.1, Pbr029491.1, Pbr029589.1, Pbr032688.1, Pbr037470.1, Pbr039861.2, Pbr042057.1, Pbr042066.1
	GO:0000975	regulatory region DNA binding	92	6	1.51	0.0041	0.3693	Pbr004885.1, Pbr022129.1, Pbr022508.1, Pbr025099.1, Pbr025890.1, Pbr029950.1
	GO:0001067	regulatory region nucleic acid binding	92	6	1.51	0.0041	0.3693	Pbr004885.1, Pbr022129.1, Pbr022508.1, Pbr025099.1, Pbr025890.1, Pbr029950.1
	GO:0001071	nucleic acid binding transcription factor activity	728	22	11.95	0.00469	0.3912	Pbr000556.1, Pbr004885.1, Pbr005982.2, Pbr008217.1, Pbr009294.1, Pbr012024.1, Pbr016224.1, Pbr017297.1, Pbr017391.1, Pbr018333.1, Pbr021302.1, Pbr022508.1, Pbr024123.1, Pbr025890.1, Pbr029399.1, Pbr029950.1, Pbr032608.1, Pbr033760.1, Pbr034174.1, Pbr036788.1, Pbr039116.1, Pbr042102.1
	GO:0003700	transcription factor activity, sequence-specific DNA binding	728	22	11.95	0.00469	0.3912	Pbr000556.1, Pbr004885.1, Pbr005982.2, Pbr008217.1, Pbr009294.1, Pbr012024.1, Pbr016224.1, Pbr017297.1, Pbr017391.1, Pbr018333.1, Pbr021302.1, Pbr022508.1, Pbr024123.1, Pbr025890.1, Pbr029399.1, Pbr029950.1, Pbr032608.1, Pbr033760.1, Pbr034174.1, Pbr036788.1, Pbr039116.1, Pbr042102.1
	GO:0000774	adenyl-nucleotide exchange factor activity	7	2	0.11	0.00534	0.4114	Pbr008196.1, Pbr037270.1
	GO:0010277	chlorophyllide a oxygenase [overall] activity	7	2	0.11	0.00534	0.4114	Pbr019967.1, Pbr030373.1
	GO:0046906	tetrapyrrole binding	648	20	10.64	0.00548	0.4114	Pbr004466.1, Pbr005912.1, Pbr006204.1, Pbr006205.1, Pbr008503.1, Pbr010897.1, Pbr014953.1, Pbr014955.1, Pbr015321.1, Pbr015322.1, Pbr018401.1, Pbr020630.1, Pbr023096.1, Pbr023551.1, Pbr024537.2, Pbr027611.1, Pbr028466.1, Pbr028747.1, Pbr030000.1, Pbr039849.1
	GO:0003950	NAD+ ADP-ribosyltransferase activity	23	3	0.38	0.00609	0.441	Pbr008168.1, Pbr019206.1, Pbr032441.1
	GO:0016614	oxidoreductase activity, acting on CH-OH group of donors	278	11	4.56	0.00651	0.441	Pbr008015.1, Pbr016957.1, Pbr020693.1, Pbr021337.1, Pbr021338.1, Pbr025779.1, Pbr026299.1, Pbr029589.1, Pbr040325.2, Pbr042057.1, Pbr042066.1
	GO:0015085	calcium ion transmembrane transporter activity	46	4	0.76	0.00677	0.441	Pbr001038.1, Pbr012902.1, Pbr023540.3, Pbr036902.1
	GO:0008519	ammonium transmembrane transporter activity	24	3	0.39	0.00688	0.441	Pbr002452.1, Pbr023501.1, Pbr036368.1
	GO:0050662	coenzyme binding	486	16	7.98	0.0069	0.441	Pbr000217.1, Pbr008015.1, Pbr009240.1, Pbr020693.1, Pbr021337.1, Pbr021338.1, Pbr022402.1, Pbr022403.1, Pbr023435.1, Pbr025145.1, Pbr025779.1, Pbr026299.1, Pbr029491.1, Pbr029589.1, Pbr042057.1, Pbr042066.1
	GO:0004478	methionine adenosyltransferase activity	8	2	0.13	0.00705	0.441	Pbr006002.1, Pbr026061.1
	GO:0042803	protein homodimerization activity	105	6	1.72	0.00776	0.4646	Pbr004200.1, Pbr008196.1, Pbr034174.1, Pbr037270.1, Pbr038640.1, Pbr038668.1
	GO:0005215	transporter activity	1388	35	22.79	0.00784	0.4646	Pbr000176.1, Pbr001038.1, Pbr001827.1, Pbr002452.1, Pbr002829.1, Pbr004695.1, Pbr006234.1, Pbr006613.1, Pbr006681.1, Pbr007333.1, Pbr007794.1, Pbr008623.1, Pbr009467.1, Pbr009491.1, Pbr011266.1, Pbr012365.1, Pbr012902.1, Pbr020709.1, Pbr023501.1, Pbr023540.3, Pbr025634.1, Pbr027045.1, Pbr028163.1, Pbr028631.1, Pbr028976.1, Pbr030065.1, Pbr030094.1, Pbr030096.1, Pbr032656.1, Pbr036368.1, Pbr036902…
	GO:0016647	oxidoreductase activity, acting on the CH-NH group of donors, oxygen as acceptor	9	2	0.15	0.00896	0.4921	Pbr018135.1, Pbr018157.1
	GO:0016703	oxidoreductase activity, acting on single donors with incorporation of molecular oxygen, incorporation of one atom of oxygen (internal monooxygenases or internal mixed function oxidases)	9	2	0.15	0.00896	0.4921	Pbr019967.1, Pbr030373.1
	GO:0060590	ATPase regulator activity	9	2	0.15	0.00896	0.4921	Pbr008196.1, Pbr037270.1
	GO:0050660	flavin adenine dinucleotide binding	215	9	3.53	0.00939	0.5035	Pbr009240.1, Pbr020693.1, Pbr021337.1, Pbr021338.1, Pbr025145.1, Pbr029491.1, Pbr029589.1, Pbr042057.1, Pbr042066.1
	GO:0016887	ATPase activity	464	15	7.62	0.01022	0.513	Pbr001038.1, Pbr012902.1, Pbr013231.1, Pbr023540.3, Pbr027045.1, Pbr030065.1, Pbr030094.1, Pbr030096.1, Pbr036902.1, Pbr037758.1, Pbr037888.1, Pbr038640.1, Pbr038668.1, Pbr039522.1, Pbr041847.1
	GO:0016462	pyrophosphatase activity	834	23	13.69	0.01112	0.513	Pbr001038.1, Pbr002515.1, Pbr005065.1, Pbr005078.1, Pbr011223.1, Pbr012902.1, Pbr013231.1, Pbr016866.1, Pbr020607.1, Pbr023540.3, Pbr027045.1, Pbr030065.1, Pbr030094.1, Pbr030096.1, Pbr036902.1, Pbr037758.1, Pbr037829.1, Pbr037888.1, Pbr038640.1, Pbr038668.1, Pbr039522.1, Pbr041847.1, Pbr042792.1
	GO:0015399	primary active transmembrane transporter activity	222	9	3.64	0.01141	0.513	Pbr001038.1, Pbr012902.1, Pbr023540.3, Pbr028163.1, Pbr030094.1, Pbr030096.1, Pbr036902.1, Pbr039522.1, Pbr041847.1
	GO:0015405	P-P-bond-hydrolysis-driven transmembrane transporter activity	222	9	3.64	0.01141	0.513	Pbr001038.1, Pbr012902.1, Pbr023540.3, Pbr028163.1, Pbr030094.1, Pbr030096.1, Pbr036902.1, Pbr039522.1, Pbr041847.1
	GO:0017111	nucleoside-triphosphatase activity	789	22	12.95	0.01145	0.513	Pbr001038.1, Pbr002515.1, Pbr005065.1, Pbr005078.1, Pbr011223.1, Pbr012902.1, Pbr013231.1, Pbr016866.1, Pbr020607.1, Pbr023540.3, Pbr027045.1, Pbr030065.1, Pbr030094.1, Pbr030096.1, Pbr036902.1, Pbr037758.1, Pbr037888.1, Pbr038640.1, Pbr038668.1, Pbr039522.1, Pbr041847.1, Pbr042792.1
	GO:0016818	hydrolase activity, acting on acid anhydrides, in phosphorus-containing anhydrides	848	23	13.92	0.01333	0.513	Pbr001038.1, Pbr002515.1, Pbr005065.1, Pbr005078.1, Pbr011223.1, Pbr012902.1, Pbr013231.1, Pbr016866.1, Pbr020607.1, Pbr023540.3, Pbr027045.1, Pbr030065.1, Pbr030094.1, Pbr030096.1, Pbr036902.1, Pbr037758.1, Pbr037829.1, Pbr037888.1, Pbr038640.1, Pbr038668.1, Pbr039522.1, Pbr041847.1, Pbr042792.1
	GO:0050664	oxidoreductase activity, acting on NAD(P)H, oxygen as acceptor	11	2	0.18	0.0134	0.513	Pbr038641.1, Pbr038667.1
	GO:0072509	divalent inorganic cation transmembrane transporter activity	88	5	1.44	0.01499	0.513	Pbr001038.1, Pbr007794.1, Pbr012902.1, Pbr023540.3, Pbr036902.1
	GO:0008083	growth factor activity	12	2	0.2	0.01591	0.513	Pbr001074.1, Pbr033759.1
	GO:0043167	ion binding	7619	145	125.07	0.01642	0.513	Pbr000001.1, Pbr000104.2, Pbr000618.1, Pbr000952.1, Pbr001038.1, Pbr001201.3, Pbr001317.1, Pbr001465.1, Pbr001587.1, Pbr002515.1, Pbr004200.1, Pbr004249.3, Pbr004402.1, Pbr004466.1, Pbr004647.1, Pbr004656.1, Pbr004694.1, Pbr004714.1, Pbr004727.1, Pbr005065.1, Pbr005078.1, Pbr005386.1, Pbr005912.1, Pbr006002.1, Pbr006167.1, Pbr006204.1, Pbr006205.1, Pbr006206.1, Pbr008015.1, Pbr008168.1, Pbr008196…
	GO:0042626	ATPase activity, coupled to transmembrane movement of substances	197	8	3.23	0.01644	0.513	Pbr001038.1, Pbr012902.1, Pbr023540.3, Pbr030094.1, Pbr030096.1, Pbr036902.1, Pbr039522.1, Pbr041847.1
	GO:0051537	2 iron, 2 sulfur cluster binding	33	3	0.54	0.01663	0.513	Pbr019967.1, Pbr029589.1, Pbr030373.1
	GO:0016817	hydrolase activity, acting on acid anhydrides	872	23	14.31	0.01791	0.545	Pbr001038.1, Pbr002515.1, Pbr005065.1, Pbr005078.1, Pbr011223.1, Pbr012902.1, Pbr013231.1, Pbr016866.1, Pbr020607.1, Pbr023540.3, Pbr027045.1, Pbr030065.1, Pbr030094.1, Pbr030096.1, Pbr036902.1, Pbr037758.1, Pbr037829.1, Pbr037888.1, Pbr038640.1, Pbr038668.1, Pbr039522.1, Pbr041847.1, Pbr042792.1
	GO:0016843	amine-lyase activity	13	2	0.21	0.0186	0.5511	Pbr007833.1, Pbr027743.1
	GO:0016844	strictosidine synthase activity	13	2	0.21	0.0186	0.5511	Pbr007833.1, Pbr027743.1
	GO:0016820	hydrolase activity, acting on acid anhydrides, catalyzing transmembrane movement of substances	206	8	3.38	0.02088	0.6107	Pbr001038.1, Pbr012902.1, Pbr023540.3, Pbr030094.1, Pbr030096.1, Pbr036902.1, Pbr039522.1, Pbr041847.1
	GO:0004252	serine-type endopeptidase activity	168	7	2.76	0.02125	0.6135	Pbr002823.1, Pbr004112.1, Pbr014355.1, Pbr026860.1, Pbr027752.1, Pbr033432.1, Pbr036078.1
	GO:0016763	transferase activity, transferring pentosyl groups	68	4	1.12	0.02557	0.7289	Pbr008168.1, Pbr019206.1, Pbr021978.1, Pbr032441.1
	GO:0016860	intramolecular oxidoreductase activity	39	3	0.64	0.02593	0.7299	Pbr013257.1, Pbr017768.1, Pbr028535.1
	GO:0042623	ATPase activity, coupled	301	10	4.94	0.02768	0.7638	Pbr001038.1, Pbr012902.1, Pbr023540.3, Pbr027045.1, Pbr030065.1, Pbr030094.1, Pbr030096.1, Pbr036902.1, Pbr039522.1, Pbr041847.1
	GO:0004012	phospholipid-translocating ATPase activity	17	2	0.28	0.03107	0.7638	Pbr027045.1, Pbr030065.1
	GO:0005548	phospholipid transporter activity	18	2	0.3	0.03458	0.8028	Pbr027045.1, Pbr030065.1
	GO:0016787	hydrolase activity	3209	65	52.68	0.04091	0.9347	Pbr000952.1, Pbr001015.1, Pbr001038.1, Pbr002321.1, Pbr002515.1, Pbr002823.1, Pbr004112.1, Pbr004610.1, Pbr005065.1, Pbr005078.1, Pbr006912.1, Pbr007109.1, Pbr011054.1, Pbr011223.1, Pbr012112.1, Pbr012776.1, Pbr012780.1, Pbr012902.1, Pbr013231.1, Pbr013311.1, Pbr013357.1, Pbr013577.1, Pbr014091.1, Pbr014355.1, Pbr014438.1, Pbr016866.1, Pbr016902.1, Pbr017104.1, Pbr018052.1, Pbr018123.1, Pbr019684…
	GO:0016765	transferase activity, transferring alkyl or aryl (other than methyl) groups	79	4	1.3	0.04109	0.9347	Pbr006002.1, Pbr016429.1, Pbr026061.1, Pbr037530.1
	GO:0043168	anion binding	4355	85	71.49	0.04424	0.9742	Pbr000104.2, Pbr000618.1, Pbr000952.1, Pbr001038.1, Pbr001465.1, Pbr002515.1, Pbr004249.3, Pbr004647.1, Pbr004694.1, Pbr004714.1, Pbr004727.1, Pbr005065.1, Pbr005078.1, Pbr005912.1, Pbr006002.1, Pbr006206.1, Pbr008015.1, Pbr008980.1, Pbr009240.1, Pbr011223.1, Pbr012902.1, Pbr013049.1, Pbr013231.1, Pbr013530.1, Pbr013828.1, Pbr014439.4, Pbr014600.1, Pbr015193.1, Pbr015762.1, Pbr016333.1, Pbr016560…
	GO:0031406	carboxylic acid binding	83	4	1.36	0.0478	0.9742	Pbr008015.1, Pbr017104.1, Pbr026299.1, Pbr027985.1
	GO:0043177	organic acid binding	83	4	1.36	0.0478	0.9742	Pbr008015.1, Pbr017104.1, Pbr026299.1, Pbr027985.1
	GO:0008236	serine-type peptidase activity	243	8	3.99	0.04807	0.9742	Pbr002823.1, Pbr004112.1, Pbr014091.1, Pbr014355.1, Pbr026860.1, Pbr027752.1, Pbr033432.1, Pbr036078.1
	GO:0017171	serine hydrolase activity	243	8	3.99	0.04807	0.9742	Pbr002823.1, Pbr004112.1, Pbr014091.1, Pbr014355.1, Pbr026860.1, Pbr027752.1, Pbr033432.1, Pbr036078.1

## Sheet: TableS5
Table S5. 721 DEGs analyzed by KEGG enrichments during fruit ripening
Term	P-Value	Corrected P-Value	DEGs ID
Biosynthesis of secondary metabolites	1.34851e-07	1.02486e-05	Pbr021222.2|Pbr016957.1|Pbr034973.1|Pbr010897.1|Pbr028535.1|Pbr016902.1|Pbr025145.1|Pbr036246.1|Pbr010982.1|Pbr039861.2|Pbr037470.1|Pbr004466.1|Pbr034771.3|Pbr026061.1|Pbr000217.1|Pbr012851.1|Pbr022458.1|Pbr030421.1|Pbr039849.1|Pbr032688.1|Pbr008015.1|Pbr020630.1|Pbr013257.1|Pbr027985.1|Pbr006204.1|Pbr029589.1|Pbr031954.1|Pbr023551.1|Pbr018123.1|Pbr009132.1|Pbr037530.1|Pbr030373.1|Pbr017768.1|Pbr…
Metabolic pathways	1.27054e-06	4.82805e-05	Pbr016333.1|Pbr021222.2|Pbr006948.1|Pbr016957.1|Pbr034973.1|Pbr012047.1|Pbr028535.1|Pbr016902.1|Pbr025145.1|Pbr011188.1|Pbr036246.1|Pbr010982.1|Pbr039861.2|Pbr015762.1|Pbr009240.1|Pbr004466.1|Pbr034771.3|Pbr026061.1|Pbr012851.1|Pbr004200.1|Pbr022458.1|Pbr018135.1|Pbr039849.1|Pbr032688.1|Pbr037470.1|Pbr031954.1|Pbr040325.2|Pbr008015.1|Pbr021978.1|Pbr013257.1|Pbr018157.1|Pbr001745.1|Pbr040712.1|Pbr…
alpha-Linolenic acid metabolism	2.7378e-06	6.93577e-05	Pbr004466.1|Pbr013257.1|Pbr021222.2|Pbr006204.1|Pbr023784.2|Pbr008503.1|Pbr039849.1|Pbr028466.1|Pbr006205.1
Cysteine and methionine metabolism	2.01315e-05	0.000382499	Pbr022774.1|Pbr014600.1|Pbr006002.1|Pbr031954.1|Pbr020535.1|Pbr012047.1|Pbr009132.1|Pbr032688.1|Pbr026061.1|Pbr008015.1
Glycine, serine and threonine metabolism	6.96121e-05	0.0010581	Pbr026299.1|Pbr034771.3|Pbr014600.1|Pbr018157.1|Pbr018135.1|Pbr008015.1|Pbr039861.2|Pbr025779.1
ABC transporters	0.00179618	0.0202874	Pbr030094.1|Pbr041847.1|Pbr030096.1|Pbr039522.1
Porphyrin and chlorophyll metabolism	0.00186857	0.0202874	Pbr030421.1|Pbr030373.1|Pbr010982.1|Pbr016957.1|Pbr037470.1
Biosynthesis of amino acids	0.0066712	0.0570036	Pbr026299.1|Pbr006002.1|Pbr027985.1|Pbr025779.1|Pbr028535.1|Pbr009132.1|Pbr037530.1|Pbr020535.1|Pbr026061.1|Pbr008015.1|Pbr017768.1
Phenylalanine metabolism	0.00675042	0.0570036	Pbr039861.2|Pbr012851.1|Pbr001283.1|Pbr022458.1
Phenylpropanoid biosynthesis	0.00770388	0.0585495	Pbr012851.1|Pbr034973.1|Pbr013510.1|Pbr022458.1|Pbr016902.1|Pbr022402.1|Pbr022403.1|Pbr001283.1|Pbr036246.1
Peroxisome	0.00887871	0.0613438	Pbr034771.3|Pbr004498.1|Pbr018157.1|Pbr018135.1|Pbr016501.2|Pbr001131.1
Alanine, aspartate and glutamate metabolism	0.0128022	0.0810806	Pbr034771.3|Pbr014600.1|Pbr016919.1|Pbr033911.1
Brassinosteroid biosynthesis	0.0171794	0.093745	Pbr010897.1|Pbr023551.1
Diterpenoid biosynthesis	0.0172688	0.093745	Pbr014955.1|Pbr014953.1|Pbr020630.1
Plant hormone signal transduction	0.0261062	0.132272	Pbr004645.1|Pbr034516.1|Pbr030720.1|Pbr008768.1|Pbr004359.1|Pbr035088.1|Pbr006182.1|Pbr015482.2|Pbr004646.1|Pbr017104.1
Ubiquinone and other terpenoid-quinone biosynthesis	0.031355	0.148936	Pbr012851.1|Pbr001283.1|Pbr022458.1
Thiamine metabolism	0.0428199	0.182142	Pbr004200.1|Pbr011188.1
Carbon metabolism	0.0431389	0.182142	Pbr026299.1|Pbr034771.3|Pbr016919.1|Pbr025779.1|Pbr016333.1|Pbr028535.1|Pbr009132.1|Pbr020535.1|Pbr040325.2
Linoleic acid metabolism	0.0692089	0.276836	Pbr020432.1|Pbr023784.2
Ribosome	0.0872646	0.331606	Pbr017389.1|Pbr019306.1|Pbr027038.1|Pbr016242.1|Pbr017963.1|Pbr040571.1|Pbr035090.1|Pbr038340.1|Pbr028506.1|Pbr000380.1
Cutin, suberine and wax biosynthesis	0.0995176	0.357648	Pbr020016.1|Pbr019034.1
Lysine degradation	0.10353	0.357648	Pbr018135.1|Pbr018157.1
Cyanoamino acid metabolism	0.115169	0.380557	Pbr034973.1|Pbr016902.1|Pbr009132.1
Tryptophan metabolism	0.124209	0.393327	Pbr009240.1|Pbr029491.1
Carbon fixation in photosynthetic organisms	0.134833	0.409894	Pbr016333.1|Pbr040325.2|Pbr028535.1
Tyrosine metabolism	0.141394	0.412845	Pbr039861.2|Pbr021222.2
Sulfur metabolism	0.150168	0.412845	Pbr009132.1|Pbr020535.1
Monobactam biosynthesis	0.153148	0.412845	Pbr008015.1
Starch and sucrose metabolism	0.16158	0.412845	Pbr008035.1|Pbr015595.1|Pbr001745.1|Pbr040712.1|Pbr034973.1|Pbr011054.1|Pbr016902.1
Carotenoid biosynthesis	0.163521	0.412845	Pbr025145.1|Pbr029589.1
beta-Alanine metabolism	0.172537	0.412845	Pbr039861.2|Pbr012645.2
Pyrimidine metabolism	0.173829	0.412845	Pbr015762.1|Pbr033911.1|Pbr021156.1|Pbr006948.1
Fatty acid degradation	0.186204	0.428834	Pbr016501.2|Pbr021222.2
Flavonoid biosynthesis	0.195398	0.429893	Pbr036246.1|Pbr000217.1
Terpenoid backbone biosynthesis	0.204648	0.429893	Pbr042435.1|Pbr011188.1
Plant-pathogen interaction	0.206929	0.429893	Pbr038667.1|Pbr017297.1|Pbr034516.1|Pbr038641.1|Pbr038859.1
Fatty acid biosynthesis	0.20929	0.429893	Pbr016501.2|Pbr023307.1
Lysine biosynthesis	0.215704	0.431408	Pbr008015.1
Sulfur relay system	0.235514	0.450935	Pbr042422.1
Phenylalanine, tyrosine and tryptophan biosynthesis	0.237334	0.450935	Pbr037530.1|Pbr027985.1
Galactose metabolism	0.256141	0.474797	Pbr011871.1|Pbr040712.1
Isoquinoline alkaloid biosynthesis	0.273648	0.495173	Pbr039861.2
Nicotinate and nicotinamide metabolism	0.309884	0.547701	Pbr015595.1
Purine metabolism	0.340818	0.588686	Pbr021978.1|Pbr006948.1|Pbr021156.1|Pbr015595.1
Tropane, piperidine and pyridine alkaloid biosynthesis	0.360882	0.596241	Pbr039861.2
Histidine metabolism	0.360882	0.596241	Pbr017768.1
Stilbenoid, diarylheptanoid and gingerol biosynthesis	0.369009	0.596695	Pbr036246.1
Fatty acid metabolism	0.386029	0.609201	Pbr016501.2|Pbr026959.2
Biosynthesis of unsaturated fatty acids	0.392774	0.609201	Pbr026959.2
Arginine biosynthesis	0.451872	0.673378	Pbr016919.1
Nitrogen metabolism	0.451872	0.673378	Pbr016919.1
Pantothenate and CoA biosynthesis	0.485856	0.710097	Pbr015595.1
Fatty acid elongation	0.505228	0.724478	Pbr026959.2
Phagosome	0.524922	0.738779	Pbr005065.1|Pbr005078.1
Valine, leucine and isoleucine degradation	0.541815	0.744347	Pbr014600.1
Circadian rhythm - plant	0.5534	0.744347	Pbr025890.1
RNA polymerase	0.559083	0.744347	Pbr006948.1
Pentose and glucuronate interconversions	0.58778	0.744347	Pbr011054.1|Pbr040712.1
Protein export	0.596891	0.744347	Pbr014091.1
Basal transcription factors	0.602021	0.744347	Pbr029024.1
Arginine and proline metabolism	0.602021	0.744347	Pbr012645.2
Glycolysis / Gluconeogenesis	0.608444	0.744347	Pbr021222.2|Pbr028535.1
SNARE interactions in vesicular transport	0.617024	0.744347	Pbr035484.1
DNA replication	0.65433	0.777017	Pbr002515.1
Inositol phosphate metabolism	0.683984	0.782102	Pbr028535.1
Nucleotide excision repair	0.683984	0.782102	Pbr029024.1
mRNA surveillance pathway	0.694454	0.782102	Pbr025139.2|Pbr004069.1
Glyoxylate and dicarboxylate metabolism	0.699776	0.782102	Pbr034771.3
Spliceosome	0.714756	0.783833	Pbr007374.1|Pbr026896.1|Pbr033735.1
Amino sugar and nucleotide sugar metabolism	0.723714	0.783833	Pbr001555.1|Pbr040712.1
Fructose and mannose metabolism	0.739257	0.783833	Pbr028535.1
Glycerolipid metabolism	0.742578	0.783833	Pbr013307.2
Pyruvate metabolism	0.79824	0.831044	Pbr040325.2
Endocytosis	0.830063	0.852497	Pbr023488.1|Pbr007374.1
RNA degradation	0.893797	0.905714	Pbr023683.1
Protein processing in endoplasmic reticulum	0.92042	0.92042	Pbr039316.1|Pbr007374.1
